# Supplementary material for: Event-related functional MRI of awake behaving pigeons at 7T
Source: Nat Commun. 2020 Sep 18;11:4715. doi: 10.1038/s41467-020-18437-1 (PMC7501281; doi:10.1038/s41467-020-18437-1)
Supplement: Supplementary file 5 — Source Data [file 41467_2020_18437_MOESM5_ESM.xlsx]

## Sheet: Figure 1
Figure1B, the adrenocorticotropic hormone (ACTH) stimulation test
ACTH (ng/ml)	Baseline	5 min	10 min	15 min	20 min	30 min
pigeon#501	60.2 ± 3.2	69.1 ± 3.1	81.7 ± 7.2	86.8 ±5.1	101.6 ± 0.5	122.8 ±10.4
Change Δ		8.9	21.5	26.6	41.3	62.6
pigeon#502	<4.1	<4.1	5.0 ±1.1	5.7 ±1.0	10.2 ± 2.1	24.1 ± 3.0
Change Δ		NA	5	5.7	10.2	24.1
pigeon#503	<4.1	10.4 ±0.5	17.0 ±2.4	27.7 ± 1.4	33.1 ±40	41.7 ± 7.4
Change Δ		10.4	17	27.7	33.1	41.7
Figure 1C, Relative change in plasma corticosterone on habituation days D1, D4, and D7
CORT (ng/ml)	Day1 (0min)	Day1 (10min)	Day4 (0min)	Day4 (10min)	Day7 (0min)	Day7 (10min)
pigeon#401	247.8 ± 11.3	258.8 ± 12.8	213.9 ± 9.7	196.8 ± 7.7	250.5 ± 14.0	241.9 ± 13.8
Change Δ		11.1		-17.1		-8.5
pigeon#402	110.6 ± 3.35	117.8 ± 6.0	120.1 ± 4.1	115.0 ± 5.1	123.3 ± 5.9	126.2 ± 4.7
Change Δ		7.3		-5.1		2.9
pigeon#403	56.2 ± 3.7	85.3 ± 5.1	72.0 ± 1.8	76.0 ± 5.3	67.2 ± 7.0	68.9 ± 6.2
Change Δ		29.2		4		1.7
pigeon#404	47.2 ± 3.0	68.8 ± 3.37	59.2 ± 4.6	67.3 ± 3.2	72.3 ± 6.2	76.4 ± 7.0
Change Δ		21.6		8.2		4.1
Figure 1D, Heart rate during the habituation procedure
Heart Rate (beat/min)	Day1	Day4	Day7
pigeon#401	188.1	168.1	152.4
pigeon#402	218.1	174.3	162.7
pigeon#403	196.9	165.2	155.1
pigeon#404	157.3	145.6	131.5
Figure 1E, Median of absolut deviation (MAD)
		Color Disceimination					Resting state
		translation	rotation				translation	rotation
	Pigeon#05	0.026543	0.0168321			Pigeon#05	0.04745	0.0256288
	Pigeon#06	0.0321708	0.0159887			Pigeon#06	0.0257496	0.0211528
	Pigeon#07	0.041453	0.0236836			Pigeon#07	0.0241764	0.0145162
	Pigeon#10	0.0462899	0.0153802			Pigeon#10	0.0226272	0.0141001
	Pigeon#53	0.0291846	0.013034			Pigeon#53	0.0320155	0.0417289
	Pigeon#54	0.0332662	0.0108747			Pigeon#54	0.030606	0.0282975
	Pigeon#55	0.0344753	0.0135907			Pigeon#55	0.0243223	0.0293982
	Pigeon#62	0.0474085	0.028565			Pigeon#62	0.0229826	0.0349822
Figure 1I, Estimated parameters of HDR for different colors
	green light
		H(%)	W(s)	T(s)
	pigeon#03	1.0894	4.4	5
	pigeon#04	1.26379	6	5.2
	pigeon#59	1.03332	5.4	6.2
	pigeon#60	1.99056	3.2	5
	pigeon#6768	0.860408	4.2	5
	red light
		H(%)	W(s)	T(s)
	pigeon#03	1.12087	4.4	4.8
	pigeon#04	1.26668	6.4	5
	pigeon#59	1.10464	5.7	6
	pigeon#60	1.41645	4.3	5.2
	pigeon#6768	0.965618	4.6	5.2

## Sheet: Figure 2
Figure2C, Histogram showing an overlay of mandibulations both during Go and NoGo trials in a group analysis of eight pigeons
nbin = 300
Time for mandibulation during Go trials(s)	0.563632	0.99147	1.10203	1.61379	1.725	1.89506	2.07928	2.2292	2.39473	2.52752	2.72673	2.91265	3.04389	3.23554	3.40492	4.14737	4.33701	4.56689	6.21693	7.28705	10.3584	10.569	0.451772	1.10159	1.27392	1.38403	1.95665	2.12164	2.282	2.42764	2.60894	2.75073	2.91258	3.08265	4.28333	4.45489	4.72678	5.96004	6.12975	0.493956	0.62501	0.875503	1.00847	1.13919	1.28973	1.42137	1.57123	1.68186	2.12678
Time for mandibulation during NoGo trials (s)	7.17977	7.30932	7.63935	7.82974	8.04208	5.4512	5.94136	6.1517	16.6419	16.7724	16.9251	17.1383	17.4706	16.7017	16.8523	17.0622	10.8163	11.1505	11.5203	8.32653	8.45848	8.66849	8.99841	12.8318	8.11936	8.34976	13.2124	13.4024	13.6123	12.4936	12.6454	2.40155	2.85095	3.08097	4.09366	4.2438	15.1364	15.2675	15.457	1.9255	2.24987	17.0502	17.1997	3.38248	4.07192	16.7717	16.9414	4.0831	4.4332
Figure2D, Mandibultion rate
nbin=11
number of Mandibulation in Go trials	6	5	9	8	6	6	6	4	8	5	4	5	5	3	5	3	4	4	1	1	5	3	4	7	3	4	5	3	5	4	3	3	5	1	4	5	6	6	6	6	5	7	6	7	9	10	8	5	5
Mandibulation in NoGo trials	1	1	3	3	1	1	1	1	5	2	3	3	2	3	2	4	2	4	10	5	1	3	7	1	9	5	5	2	1	4	2	4	1	8	5	3	3	3	8	2	5	1	7	2	3	1	1	2	2
Figure2E, Behavioral results of all pigeons over all test sessions
	P1	P2	P3	P4	P5	P6	P7	P8
FA	0.1111	0.1213	0.125	0.1833	0.0556	0.1806	0.2639	0.0972
Hit	0.875	0.7111	0.8333	0.8833	0.75	0.7639	0.7222	0.7222
[truncated: 5,000 more columns]

## Sheet: Figure S2
Figure S2A, Estimated motion parameters of an individual pigeon during color dsicrimination													Figure S2B, Mean of maximum absolute rotation and translation parameters
Volumes	pitch (deg)	roll (deg)	yaw (deg)	X (mm)	YX (mm)	ZX (mm)
1	-4.60143e-05	0.000104628	-8.40775e-05	0.000678769	-0.0050103	0.00565304								Resting state
2	-4.81626e-05	0.000104628	-7.66565e-05	0.00188833	-0.00501136	0.00615362									pitch (deg)	roll (deg)	yaw (deg)	X (mm)	Y (mm)	Z (mm)
3	5.29396e-24	0.000104628	-3.26268e-05	5.42309e-06	-0.00285119	0.00273282								Pigeon#05	0.0357944	0.0245286	0.0214164	0.0342945	0.0218881	0.0404754
4	-4.5533e-05	0.000104628	-8.40775e-05	1.00743e-05	-0.00501122	0.00550214								Pigeon#06	0.0267256	0.014118	0.0227853	0.024802	0.0179862	0.0177298
5	2.03087e-07	7.67944e-05	-7.1878e-05	0.00306989	-0.00402261	0.00332182								Pigeon#07	0.0281173	0.0189686	0.0154509	0.0225307	0.0149156	0.0164374
6	-6.75798e-05	6.7716e-05	-8.40775e-05	0.00314036	-0.00626984	0.00648203								Pigeon#10	0.0245926	0.0179656	0.015986	0.0256203	0.0133439	0.0185978
7	-4.47766e-05	0.000104628	-8.40774e-05	0.00318782	-0.00501198	0.0033191								Pigeon#53	0.0275917	0.0205712	0.0179606	0.017964	0.0223126	0.0218646
8	-6.06389e-05	0.000104628	-8.40774e-05	0.00328859	-0.00535308	0.00444682								Pigeon#54	0.0215323	0.0154827	0.0160366	0.0168468	0.0140794	0.0132477
9	5.84874e-05	0.000104628	-5.91305e-05	7.96382e-06	-0.00300892	0.00332684								Pigeon#55	0.0430597	0.031	0.0218755	0.0257884	0.0157139	0.0373195
10	0.000119169	5.92976e-05	-1.94227e-06	0.00163078	-0.00301726	-0.000860151								Pigeon#62	0.0325906	0.0189343	0.0217552	0.0241531	0.0257602	0.0335041
11	-5.30286e-05	0.000100321	-8.40774e-05	0.00228551	-0.00491938	0.00499358
12	0.000121563	0.000111746	-3.57695e-05	0.00275168	-0.000304645	0.00160219								Color Discrminimation
13	-2.91334e-05	5.92976e-05	-8.40775e-05	0.00419179	-0.00327882	0.00491863									pitch (deg)	roll (deg)	yaw (deg)	X (mm)	Y (mm)	Z (mm)
14	-2.91334e-05	7.5505e-05	-8.40775e-05	0.00379712	-0.00530934	0.00591588								Pigeon#05	0.0376028	0.0177581	0.0185973	0.0274305	0.0173796	0.0191704
15	-2.91334e-05	6.99407e-05	-7.3764e-05	0.0032303	-0.00530978	0.0042041								Pigeon#06	0.031705	0.04	0.0376546	0.048	0.0211077	0.0128441
16	-3.64283e-05	8.62054e-05	-7.69573e-05	0.00204527	-0.00530984	0.00339706								Pigeon#07	0.0289682	0.0172831	0.0205337	0.0347846	0.0187212	0.0187832
17	-2.91334e-05	5.92976e-05	-8.40775e-05	0.000965994	-0.00530934	0.00339759								Pigeon#10	0.0294363	0.0141953	0.0170209	0.0197191	0.0296888	0.0180196
18	-2.91334e-05	0.000113437	-8.40775e-05	0.00166585	-0.00530934	0.00339891								Pigeon#53	0.0262446	0.0172047	0.0167976	0.0295772	0.0289364	0.0115468
19	-6.32567e-05	5.92976e-05	-7.48015e-05	0.00265001	-0.00531222	0.00339339								Pigeon#54	0.0266059	0.0138107	0.0162427	0.0151002	0.0245978	0.0208782
20	-5.8412e-05	7.63171e-05	-8.40775e-05	0.000753458	-0.00531148	0.00339362								Pigeon#55	0.0301547	0.0172625	0.0143304	0.0230788	0.0149738	0.0168734
21	-7.0736e-05	5.92976e-05	-8.40775e-05	0.00320314	-0.00531145	0.00339323								Pigeon#62	0.0452824	0.0182659	0.0217868	0.0367336	0.0251179	0.0133571
22	-2.91334e-05	8.59018e-05	-8.40775e-05	8.04567e-06	-0.00530934	0.00527646
23	-5.21908e-05	5.92976e-05	-4.20345e-05	0.00194211	-0.00530974	0.00113981
24	-8.40541e-05	0.000107313	-8.40775e-05	0.00273222	-0.00531239	0.00407368
25	-5.07721e-05	8.13755e-05	-8.40775e-05	0.00302469	-0.00453804	0.00418787
26	-2.91334e-05	5.92976e-05	-8.40775e-05	0.00345557	-0.0039437	0.00563375
27	-8.56628e-06	5.92976e-05	-8.40775e-05	0.0019907	-0.00533228	0.00563568
28	-3.27308e-05	5.92976e-05	-8.40775e-05	0.0020704	-0.00533316	0.00562819
29	-4.12196e-05	5.92976e-05	-8.40775e-05	0.00234871	-0.00533386	0.00402952
30	-2.22487e-05	5.92976e-05	-8.40775e-05	0.00348016	-0.000737895	0.000978602
31	6.08826e-07	5.92976e-05	-8.40775e-05	0.00364067	-0.00313898	0.00546047
32	-0.000121451	0.000119495	-3.49873e-05	0.0029079	-0.00311086	-0.00554468
33	-0.000107516	0.000143787	-8.40775e-05	0.00131432	-0.00488595	0.00365738
34	-5.34945e-06	0.000104851	-2.21381e-05	7.85284e-06	-0.00295009	0.00204
35	-6.29259e-05	0.000121444	-5.90109e-05	4.27409e-06	-0.00488585	0.00314264
36	-8.76627e-05	7.5916e-05	-7.56076e-05	0.00333093	-0.00488686	0.00311178
37	-7.72784e-05	0.000158102	-8.40775e-05	0.00257484	-0.00488604	0.00204557
38	-3.12343e-05	8.91517e-05	-5.90775e-05	0.0032199	-0.00289925	0.00340743
39	-8.09044e-05	8.64243e-05	-9.02387e-05	0.00286246	-0.00488626	0.0044028
40	-4.45299e-05	7.83138e-05	-8.40775e-05	0.00138372	-0.0039624	0.00391473
41	-6.43374e-05	6.51644e-05	-8.40775e-05	0.00420117	-0.00494486	0.00204013
42	-7.2889e-05	5.92976e-05	-8.40776e-05	0.00450932	-0.00315369	0.00287141
43	-3.12343e-05	7.62806e-05	-8.40776e-05	0.00435942	-0.00315156	0.00204524
44	2.72344e-06	5.92976e-05	-8.40776e-05	0.00224668	-0.00524031	0.00624458
45	-1.88295e-05	5.92976e-05	-8.40776e-05	0.00420837	-0.00524145	0.00463949
46	-6.6866e-05	5.92976e-05	-8.40776e-05	0.00306672	-0.0052432	0.00463346
47	6.01058e-05	0.000119559	-7.23563e-05	0.00213315	-0.00299419	0.00107212
48	-2.77918e-05	3.42976e-05	-0.000100479	0.00414585	-0.00635555	0.00528146
49	-2.15746e-05	7.61205e-05	-8.40776e-05	0.00436884	-0.00503979	0.00350345
50	-6.15178e-06	5.92976e-05	-8.40776e-05	0.00267474	-0.00469353	0.00528594
51	-2.77918e-05	8.91417e-05	-6.45724e-05	0.00328557	-0.0046954	0.00528395
52	0.000119232	0.000122315	-6.84417e-05	0.00377096	0.000671815	-0.000999877
53	0.000111879	0.000147652	-4.44989e-05	0.00137378	-0.00127349	0.00342921
54	1.13222e-05	9.33268e-05	-7.11343e-05	0.00333874	-0.00366803	0.00375295
55	-4.77184e-06	0.00010269	-8.40776e-05	0.00453097	-0.00724257	0.00342291
56	4.26197e-05	0.000142356	-8.40776e-05	0.00145185	-0.00375454	0.00179446
57	7.90976e-05	0.00010269	-1.97566e-05	0.00112361	-0.00514007	-0.000304833
58	2.9868e-06	0.00010269	-6.65942e-05	0.00193039	-0.00678276	0.00371869
59	-3.67091e-05	6.71847e-05	-8.40776e-05	0.00308607	-0.00678433	0.00371371
60	5.6604e-05	0.00011006	-5.57902e-05	0.00289784	-0.00163952	9.72109e-05
61	-7.82823e-05	8.4567e-05	-7.836e-05	0.00371786	-0.00625853	0.00404094
62	-6.13604e-05	6.69261e-05	-8.40776e-05	0.0034883	-0.00946633	0.00346844
63	2.9868e-06	0.00010269	-8.40776e-05	0.00388607	-0.00851144	0.00328372
64	-2.88728e-05	0.00010269	-7.69651e-05	0.00311528	-0.00961597	0.0035818
65	-7.15768e-05	0.00010269	-2.98979e-05	0.000285815	-0.00690048	0.00278141
66	-0.000107122	0.00010269	-4.26907e-05	0.00314995	-0.00690316	0.00257855
67	0.000102579	0.00010269	-3.01444e-05	0.0031046	-0.00163297	0.00191045
68	-3.3148e-06	0.00010269	-5.5933e-05	0.00409288	-0.00330958	0.00191137
69	1.83858e-05	8.6768e-05	-8.40776e-05	0.00405326	-0.00209179	0.00190792
70	-6.18499e-05	0.00010269	-8.40776e-05	0.00190456	-0.00496791	0.00349567
71	-6.92688e-05	0.00010269	-8.40776e-05	0.00429268	-0.0049686	0.00378128
72	9.08479e-06	0.00010269	-8.40776e-05	0.00429268	-0.00121872	0.00189974
73	-3.27809e-05	9.03475e-05	-8.40776e-05	0.00429265	-0.0028955	0.00189549
74	-7.74673e-05	0.00010269	-8.40776e-05	0.00265629	-0.00169816	0.00238825
75	6.27071e-06	6.70882e-05	-6.76627e-05	0.00553669	-0.000327816	-0.000359776
76	-2.92282e-05	0.000109952	-8.40776e-05	0.00459835	-0.000773703	0.0033746
77	-4.65686e-05	0.00010269	-8.40776e-05	0.00265628	-0.00345846	0.0050148
78	-5.08323e-05	0.00010269	-8.40776e-05	0.00265629	-0.00487463	0.00501483
79	-4.56548e-05	0.00010269	-8.40777e-05	0.00265628	-0.00341533	0.00318582
80	-8.61103e-05	0.00010269	-8.40777e-05	0.00466948	-0.00341694	0.00324375
81	-2.92282e-05	5.00882e-05	-3.31289e-05	0.00597894	-0.00342046	0.00327565
82	-2.92282e-05	0.00010269	-8.40777e-05	0.00336505	-0.00341447	0.00328185
83	-4.22822e-06	9.52207e-05	-7.65052e-05	0.00265587	-0.00341384	0.00328384
84	-5.95953e-05	6.90125e-05	-8.40777e-05	0.00265815	-0.0038713	0.00327713
85	-7.65911e-05	0.00010269	-8.40777e-05	0.00265629	-0.00270919	0.00327727
86	-4.08368e-05	0.00010269	-8.40777e-05	0.00509328	-0.00128072	0.00328062
87	-3.80614e-05	8.00014e-05	-8.40777e-05	0.00473652	-0.00315496	0.00327966
88	-3.61021e-05	0.00010269	-8.40777e-05	0.00265629	-0.0031549	0.00328122
89	-7.38574e-05	0.00010269	-6.88839e-05	0.00265458	-0.00315747	0.00327684
90	-1.74287e-05	6.04144e-05	-2.74096e-05	0.00400022	-0.000680781	-0.000619684
91	-2.36299e-05	6.04144e-05	-8.40777e-05	0.00602321	-0.00346117	0.00431658
92	-5.68396e-06	0.00010458	-8.40777e-05	0.00312429	-0.00315429	0.00142709
93	-7.22573e-05	6.04144e-05	-4.28228e-05	0.0048705	-0.00315899	0.00345191
94	-2.92283e-05	6.04144e-05	-8.40777e-05	0.00454408	-0.00315461	0.00142312
95	-3.6996e-05	6.04144e-05	-7.86875e-05	0.00580782	-0.00315527	0.00142215
96	-4.55835e-05	9.17196e-05	-8.40777e-05	0.00437671	-0.00315517	0.00421805
97	-2.92283e-05	0.00012147	-8.40777e-05	0.00265295	-0.00273884	0.00392576
98	3.88127e-05	9.20784e-05	-0.000102495	0.00265495	0.000216539	-0.000405586
99	-7.04918e-05	6.04144e-05	-7.4985e-05	0.00450965	-0.00243958	0.00280588
100	-9.34648e-05	6.04144e-05	-8.40777e-05	0.00576074	-0.00420074	0.00282351
101	-4.21602e-05	8.56503e-05	-8.40777e-05	0.00548229	-0.00164172	0.00236131
102	-9.00505e-05	6.04144e-05	-8.40777e-05	0.00559099	0.00120358	0.00359089
103	-5.75613e-05	6.04144e-05	-0.000106697	0.00557996	-0.000584067	0.00610326
104	-3.27136e-06	5.39207e-05	-8.40777e-05	0.00484657	-0.00230154	0.00404873
105	-1.90454e-05	8.21088e-05	-7.73052e-05	0.00367847	-0.00419725	0.00344952
106	-3.27136e-06	6.93045e-05	-8.40777e-05	0.00498487	-0.0063297	0.00444952
107	-2.61771e-05	6.04144e-05	-8.40777e-05	0.00530593	-0.0061008	0.00387123
108	-3.27136e-06	6.04144e-05	-6.72279e-05	0.00500985	-0.0027451	0.00102477
109	-3.4961e-05	6.04144e-05	-8.40777e-05	0.00593982	-0.00274579	0.00348943
110	2.17286e-05	6.04144e-05	-8.40777e-05	0.00572166	-0.00340111	0.00290961
111	4.10033e-05	8.7938e-05	-8.40777e-05	0.00265782	-0.00174251	-0.00441112
112	1.91841e-05	7.24988e-05	-8.40777e-05	0.00584845	-0.00272787	-0.00327135
113	-3.27136e-06	6.04144e-05	-3.58014e-05	0.00649098	-0.00463746	0.00388618
114	-3.27136e-06	6.04144e-05	-7.86587e-05	0.00585616	-0.00463391	0.00388618
115	3.72537e-05	6.04144e-05	-8.40777e-05	0.00613319	-0.00463245	0.00208099
116	-3.27136e-06	6.04144e-05	-8.40777e-05	0.00508781	-0.00569606	0.00207853
117	-8.36955e-06	6.04144e-05	-8.40777e-05	0.00651964	-0.00463358	0.00207776
118	-3.27136e-06	6.04144e-05	-8.40777e-05	0.00477804	-0.00916726	0.00395689
119	-3.27136e-06	6.04144e-05	-9.12593e-05	0.00579202	-0.00664267	0.00207853
120	0.000106395	6.04144e-05	-8.40777e-05	0.00522856	-0.000611585	-0.00195045
121	-6.18263e-06	7.08277e-05	-8.40777e-05	0.00593992	-0.00364765	0.00350462
122	-2.85045e-05	6.04144e-05	-8.40777e-05	0.00725078	-0.00305336	0.00260004
123	-2.85045e-05	6.04144e-05	-8.40777e-05	0.00643761	-0.00325479	0.00384359
124	-1.82948e-05	6.04144e-05	-6.47944e-05	0.00448133	-0.00542782	0.00337858
125	-1.54896e-05	6.04144e-05	-8.40777e-05	0.00677057	-0.00190331	0.00289724
126	-6.40624e-06	6.04144e-05	-8.40777e-05	0.00643618	-0.00190394	0.00195227
127	-3.95969e-05	6.04144e-05	-8.40777e-05	0.00550241	-0.00562694	0.00217692
128	-2.85045e-05	6.04144e-05	-8.40777e-05	0.00608076	-0.00399121	0.00102754
129	5.8273e-06	5.33836e-05	-8.40777e-05	0.00727101	-0.00282509	0.00357212
130	9.71338e-05	0.000136656	-8.40777e-05	0.00265395	-0.00282231	0.00211797
131	-1.40304e-05	8.35337e-05	-8.40777e-05	0.00548518	-0.00527763	0.00101916
132	-2.5957e-05	5.39311e-05	-8.40777e-05	0.00586299	-0.00454164	0.00326569
133	-6.29989e-06	8.35337e-05	-8.40777e-05	0.00623328	-0.00466004	0.00245662
134	0.000111903	2.9362e-05	-8.40777e-05	0.00662423	0.00013572	-0.00340884
135	5.34194e-05	8.35337e-05	-4.87635e-05	0.0069044	-0.00292193	0.00174313
136	-2.09032e-05	8.35338e-05	-8.40778e-05	0.00593894	-0.006889	0.00381902
137	7.02577e-05	8.35338e-05	-6.5694e-05	0.00601313	-0.00457656	0.00115899
138	-1.74828e-05	6.84521e-05	-8.40777e-05	0.00703643	-0.00636847	0.00114395
139	-4.24828e-05	8.35337e-05	-8.40777e-05	0.00700246	-0.00795535	0.00114151
140	3.14493e-06	8.35337e-05	-8.40777e-05	0.00549134	-0.00626057	0.00421872
141	6.60946e-05	0.000125706	-8.40777e-05	0.00404686	-0.0058868	0.00115618
142	-1.48141e-05	5.66107e-05	-8.40778e-05	0.00698206	-0.00766667	0.00517517
143	1.25157e-06	9.94176e-05	3.85627e-05	-0.00907793	-0.0173796	-0.0163842
144	0.000163035	8.91209e-05	-1.31196e-05	-0.00241722	-0.00666809	-0.00103054
145	-3.361e-05	4.26791e-05	-3.6447e-05	0.000467098	-0.0102192	0.00156649
146	-3.3954e-06	3.53708e-05	-3.89527e-05	0.00046683	-0.00950382	0.00186319
147	8.84293e-05	7.2336e-05	-6.54994e-06	0.0014717	-0.00485481	6.86357e-05
148	6.44229e-05	-1.31118e-05	-1.31196e-05	-0.00136211	-0.00219526	-0.0033574
149	5.86217e-05	8.98286e-05	-5.32885e-05	-0.00136021	-0.00219611	-0.000163611
150	-3.7494e-05	7.12971e-05	-5.80143e-05	-0.000243658	-0.00219843	0.00102242
151	7.98839e-05	8.98286e-05	-1.31196e-05	0.00155458	0.00136027	-0.00139206
152	-5.63131e-05	4.91453e-05	-1.31196e-05	0.000808858	-0.00219907	-0.00139156
153	8.67618e-05	0.000101474	-1.31196e-05	-0.00136237	0.00256714	-0.00138917
154	-4.51479e-05	8.98286e-05	-1.31196e-05	-0.00136246	0.000721891	0.000786742
155	-2.38854e-05	6.2024e-05	-1.31196e-05	-0.00136238	-0.00124385	-0.00139776
156	7.67566e-05	8.98286e-05	-1.31196e-05	0.000136359	-0.0012472	-0.00138562
157	-1.50229e-05	5.31488e-05	-4.14435e-05	0.00139745	-0.00312292	0.00036641
158	-1.46501e-07	4.14388e-05	-1.31196e-05	-0.00263485	-0.00312669	-0.00376306
159	5.20281e-05	4.14388e-05	-1.31196e-05	-0.00524376	-0.0115672	-0.0160801
160	-4.83811e-05	4.14388e-05	-1.31196e-05	-0.0012669	-0.00195134	-0.00296232
161	2.41108e-05	4.14388e-05	-1.31196e-05	-0.00357718	-0.00322078	-0.00396434
162	-5.24951e-05	3.23682e-05	-1.31196e-05	-0.00111247	-0.0032176	-6.73549e-05
163	-4.40601e-05	3.61315e-05	-1.31196e-05	-0.000592706	-0.00163013	-0.00396564
164	1.46389e-07	4.14388e-05	-1.31196e-05	-0.000166072	-0.000335901	-0.0011387
165	-1.33885e-05	4.14388e-05	-1.31196e-05	-0.00246077	-0.00184855	0.000332266
166	-4.40601e-05	5.62707e-05	-1.31196e-05	-0.00357727	-0.00216214	-0.00101752
167	2.21577e-05	3.4746e-05	-1.31196e-05	0.000519171	0.000769976	-0.00179498
168	1.64139e-05	7.83738e-05	3.52575e-05	-0.011551	-0.00335599	-0.00633836
169	2.68628e-05	3.67788e-05	1.95182e-05	-0.00541852	-0.00985336	-0.00800387
170	5.02433e-05	-1.13949e-05	-1.31196e-05	-0.000507216	-0.00510696	-0.00576041
171	-8.44302e-05	6.36728e-05	-1.31196e-05	-0.00227247	-0.00490206	-0.00170946
172	6.21104e-05	6.36728e-05	-1.31196e-05	-0.00227247	-0.000830135	-0.0043585
173	-4.46376e-05	5.77718e-05	-1.31196e-05	-0.00534559	-0.00729502	-0.00903224
174	1.85303e-05	6.36728e-05	-1.31196e-05	-0.00525106	-0.00420672	-0.00293474
175	4.92581e-05	6.36728e-05	5.65723e-07	-0.00057902	0.000735848	-0.00519948
176	2.64994e-05	7.20204e-05	-1.31196e-05	-0.00216487	-0.00177193	-0.000481952
177	0.000128618	6.36728e-05	2.32207e-05	-2.61834e-05	0.00121632	-0.00620761
178	-6.96283e-05	6.36728e-05	-1.31196e-05	-0.00216476	-0.00196395	-0.00360386
179	4.95898e-05	0.000110377	2.62141e-05	-0.0121044	-0.0103512	-0.0125819
180	-2.68048e-05	8.86728e-05	-1.31196e-05	-0.00362855	-0.0017792	-0.00189636
181	-1.16863e-05	6.36728e-05	-1.31196e-05	-0.00140063	0.000696719	-0.00214907
182	-2.58027e-05	6.36728e-05	-1.31196e-05	-0.00106127	5.78054e-05	-0.00214699
183	1.45186e-05	6.36728e-05	-1.31196e-05	-0.000366361	0.00321423	-0.00506531
184	-7.57871e-05	4.81993e-05	-1.31196e-05	-4.98897e-05	5.76883e-05	-0.00315774
185	-8.83848e-06	6.36728e-05	-1.31196e-05	-0.000645893	0.00282859	-0.00506492
186	-9.41893e-05	6.36728e-05	-1.31196e-05	0.000107505	-0.00020953	-0.00325011
187	-1.74497e-05	4.97153e-05	-1.31196e-05	0.000461321	0.00317422	-0.00507405
188	-1.21727e-05	6.36728e-05	-1.31196e-05	0.000462351	0.00148439	-0.0019542
189	-5.66616e-05	6.36728e-05	-1.31196e-05	0.000462351	0.00395973	-0.00244984
190	-2.7505e-05	6.36728e-05	-1.31196e-05	0.000462351	0.00240844	-0.000911482
191	-3.00397e-05	6.36728e-05	-1.31196e-05	0.000462351	0.00148812	-0.000911718
192	-1.98229e-05	6.36728e-05	-1.31196e-05	0.000462351	-0.0006663	-0.000911311
193	-7.83472e-05	6.36728e-05	-1.31196e-05	-0.00443712	-0.00275049	-0.0145949
194	1.36839e-05	6.36728e-05	-6.31619e-06	-0.00296587	-0.000422637	-0.00701808
195	1.96817e-05	6.36728e-05	7.14862e-06	0.00120512	0.00189246	-0.00611711
196	-1.98229e-05	6.36728e-05	-1.31196e-05	0.00072274	-0.00197042	-0.00147263
197	-1.98229e-05	6.36728e-05	-1.31196e-05	-0.000985687	-0.00023098	-0.00196334
198	-1.98229e-05	4.57148e-05	-1.31196e-05	-0.000985864	0.00227424	-0.00237289
199	5.71478e-05	6.36728e-05	4.22328e-05	-0.0108909	-0.0060546	-0.00654341
200	-3.38158e-06	6.36728e-05	-1.31196e-05	-0.00187205	-0.00280653	-0.00349961
201	-5.83859e-05	6.36728e-05	-1.31196e-05	0.000147492	0.000496259	-0.00266917
202	-4.79456e-05	5.48631e-05	-1.31196e-05	1.18253e-05	0.000496218	-0.0040489
203	0.000285805	0.000117291	6.99587e-06	-8.52036e-05	0.00285506	0.00514415
204	-2.3472e-05	6.36728e-05	-1.31196e-05	0.000564029	0.0046352	-0.0103303
205	-6.17263e-05	6.36728e-05	-1.31196e-05	0.000325722	0.00124614	-0.00192697
206	-7.04418e-05	6.90079e-05	-1.31196e-05	-0.00012788	0.00124582	-0.00363507
207	-7.7432e-05	6.36728e-05	-4.69687e-06	0.00048042	0.00124588	-0.00363525
208	0.000131162	6.36728e-05	-1.31196e-05	0.00139148	0.00510467	-0.00786757
209	-2.92997e-05	6.36728e-05	-1.31196e-05	0.00163256	0.00511743	-0.00786024
210	-7.95996e-05	6.36728e-05	-5.47681e-05	0.00144189	0.00211005	-0.00336056
211	-2.41207e-05	6.36728e-05	-7.15704e-06	0.00235033	0.00477182	-0.00239656
212	-4.42706e-05	6.36728e-05	-1.31196e-05	0.00163566	0.00210902	-0.00313969
213	-2.92998e-05	6.02365e-05	-1.31196e-05	-0.00781948	-5.49269e-05	-0.00932112
214	-3.88391e-05	6.55043e-05	-1.31196e-05	-0.00425993	-0.00233429	-0.00410302
215	-4.38514e-05	5.31317e-05	-3.73266e-05	-0.00168008	-0.000418282	-0.00445887
216	-2.92998e-05	9.92821e-06	-1.31196e-05	0.00171114	-0.000417604	-0.0058023
217	-2.92998e-05	9.92821e-06	-1.31196e-05	0.00102603	-0.0018116	-0.00295673
218	-6.87561e-05	5.00402e-05	-1.31196e-05	-1.73157e-05	0.00157389	-0.0026027
219	1.70873e-05	0.00010457	-1.31196e-05	-0.00168239	0.00363474	-0.00294006
220	-7.25155e-05	4.99048e-05	-1.31196e-05	0.00166996	0.00262781	-0.00193797
221	-7.25155e-05	0.00010457	-1.31196e-05	0.00198056	0.00341777	-0.00171069
222	-6.32178e-05	5.83557e-05	-1.31196e-05	0.00129927	0.00169453	-0.00171165
223	-4.19872e-05	7.40439e-05	-1.31196e-05	-5.54876e-05	0.00404246	-0.00171039
224	-4.31137e-05	5.66141e-05	-1.31196e-05	0.00281892	0.00380643	-0.0017119
225	-4.71538e-05	7.68819e-05	-1.31196e-05	0.00198457	0.00468872	-0.00171005
226	6.93922e-05	9.12792e-05	-5.04133e-06	0.00163893	0.00616663	-0.00237812
227	5.737e-05	5.82575e-05	-1.31196e-05	0.00327325	0.00404306	-0.00171714
228	6.93922e-05	6.00756e-05	-1.31196e-05	0.0030845	0.00328315	-0.00240875
229	-3.2976e-06	6.78993e-05	-1.31196e-05	0.00136429	0.00199768	-0.000468896
230	-5.22714e-05	0.00010457	-2.97494e-05	0.00108011	0.00281056	-0.000484189
231	-5.42154e-06	8.91696e-05	1.18804e-05	0.000307104	0.00199529	-0.00128657
232	-2.24656e-05	8.9278e-05	-1.31196e-05	0.000150459	0.0019951	-0.00172089
233	-1.36665e-05	7.51534e-05	-1.31196e-05	0.000752739	0.00682141	-0.0031804
234	-3.54691e-05	7.72932e-05	-1.31196e-05	-0.00168184	0.00324732	-0.00171933
235	5.20429e-05	0.00010457	1.78355e-05	0.00138702	0.00609588	-0.00172471
236	-1.2647e-05	7.44556e-05	-1.31196e-05	0.000945542	0.00324788	-0.0014499
237	-5.42154e-06	6.19872e-05	-5.9317e-05	0.00202246	0.00138961	-0.00172094
238	-5.60816e-05	1.07153e-05	-2.00296e-05	-0.00168322	-0.000681767	-0.00440239
239	5.06171e-05	4.28404e-05	-2.73053e-05	-0.00167533	-0.000690693	-0.0132706
240	2.33267e-05	1.07153e-05	2.63366e-05	-0.00575871	0.00229255	-0.0058475
241	-5.25926e-05	3.77346e-05	-7.48716e-06	-0.00238258	-0.000700999	-0.00225386
242	-5.33094e-05	4.3232e-05	4.95842e-05	-0.00200746	-0.000699529	-0.00300592
243	-3.01803e-05	4.95084e-06	7.01995e-05	-0.00817442	-0.00615874	-0.0137337
244	0.000136487	8.04028e-05	4.80583e-05	-0.00472543	0.00238838	-0.0060978
245	4.95599e-05	8.68465e-05	-3.94358e-05	-0.000308585	0.00238931	-0.00509473
246	-3.48745e-05	5.74493e-05	1.08887e-06	-0.000138386	-0.00202024	-0.00183472
247	-3.27938e-05	4.96435e-05	-2.96712e-05	-3.65191e-05	0.000501496	-0.00296465
248	-2.41331e-05	3.55524e-05	6.34661e-06	-0.000642993	-6.95559e-05	-0.00230027
249	6.69089e-05	8.77555e-05	1.7672e-05	0.00050663	0.00352281	-0.00243342
250	-3.84185e-05	3.55524e-05	-2.96712e-05	0.000275661	-4.9948e-05	-0.00198452
251	-7.1914e-05	3.55524e-05	-2.96712e-05	0.000502613	-4.96438e-05	-0.00221224
252	-3.90806e-05	4.45771e-05	-1.20237e-05	0.000502893	0.00176417	-0.00252126
253	0.000124048	5.97045e-05	2.77756e-05	-0.00303847	-0.00156908	-0.0110173
254	6.35197e-05	3.55524e-05	-4.72879e-08	-0.00114868	-0.008289	-0.00375033
255	-4.73352e-05	3.55524e-05	-2.96712e-05	5.25152e-05	-0.00191835	-0.00363584
256	-2.56519e-05	2.55531e-05	-1.30226e-05	-0.000243169	-0.00191851	-0.00444078
257	-2.56519e-05	3.55524e-05	-2.96712e-05	0.000515727	-0.00140357	-0.00462352
258	-3.13896e-05	3.55524e-05	-2.96712e-05	-0.000885005	-0.00161992	-0.00456433
259	-6.62858e-05	4.8239e-05	1.47712e-05	-0.00592623	-0.0017615	-0.0130831
260	2.4576e-05	3.55524e-05	-1.45203e-05	0.000469828	0.000465465	-0.00569124
261	-6.45408e-05	3.55524e-05	-2.96712e-05	0.000469421	0.000466581	-0.00421662
262	-2.5652e-05	3.55524e-05	1.09657e-05	0.000467269	0.000466405	-0.00623929
263	-4.76609e-05	3.55524e-05	-6.91239e-06	0.000469474	0.000466127	-0.00423074
264	3.90555e-05	1.55996e-05	2.66192e-05	0.00266405	0.00206909	-0.00828206
265	-4.48758e-05	3.55524e-05	-2.96712e-05	0.00246876	0.00191736	-0.00390137
266	-5.63728e-05	3.55524e-05	-1.79268e-05	0.00302537	0.000942645	-0.00340573
267	-1.41713e-05	3.55524e-05	-2.96712e-05	0.0028194	8.84268e-05	-0.00310812
268	-7.50281e-05	3.55524e-05	-2.96712e-05	-0.00451869	-0.00147207	-0.00929436
269	8.66702e-06	3.55524e-05	-1.86906e-05	-0.00451941	-0.00315991	-0.00747207
270	-9.74267e-05	5.30896e-05	-2.96713e-05	-8.96705e-05	-0.00316271	-0.00265
271	-5.4938e-05	3.55524e-05	-2.96713e-05	-8.94224e-05	-0.000836898	-0.00319111
272	-5.4938e-05	3.55524e-05	-2.96713e-05	-8.94224e-05	-8.49615e-05	-0.00405485
273	5.33117e-05	3.55525e-05	3.0841e-05	-0.00602189	-0.00550631	-0.0102398
274	2.10104e-05	3.55525e-05	-1.69669e-05	-0.0020317	-2.19625e-05	-0.008017
275	-8.85098e-05	5.65026e-05	-5.7647e-06	2.44147e-06	0.00295309	-0.00540526
276	-8.20337e-05	3.55525e-05	-1.10953e-05	0.00235852	0.000145224	-0.00511869
277	4.04632e-06	3.55524e-05	4.08024e-06	0.000775278	0.00315778	-0.006852
278	-2.89723e-05	8.26428e-05	-1.88547e-05	-0.000701955	0.00315958	-0.00563946
279	2.79433e-05	3.55524e-05	-2.06436e-05	0.00170914	0.00152457	-0.00406224
280	-9.25819e-05	3.55524e-05	-4.32929e-05	0.00335784	-0.00225765	-0.00195621
281	-4.49735e-05	5.38596e-05	-1.78829e-05	0.00202229	0.00100421	-0.00270093
282	-6.53858e-05	3.55524e-05	-1.13887e-05	0.0027942	0.00100366	-0.00348796
283	6.31541e-06	3.55524e-05	-1.13887e-05	0.00347738	0.00100327	-0.00546131
284	-4.85598e-05	3.55524e-05	5.76741e-07	0.00268664	-0.00171971	-0.00346147
285	6.54333e-05	3.55524e-05	-1.13887e-05	0.00271702	-0.0031916	-0.00609895
286	-4.30769e-05	3.55524e-05	-3.20795e-05	0.00284188	-0.00145724	-0.00343687
287	8.85357e-06	5.18274e-05	-1.13887e-05	0.00374487	0.00448166	-0.00610875
288	-7.00936e-05	3.55524e-05	-1.13887e-05	0.00207141	0.00486816	-0.00428932
289	-5.77375e-05	4.83192e-05	-1.13887e-05	0.00222904	0.00535958	-0.00433264
290	-9.65362e-05	3.55524e-05	-1.13887e-05	0.00342714	0.00535914	-0.00372442
291	-0.000101696	4.91021e-05	-1.13887e-05	0.00299974	0.00535932	-0.00375124
292	-5.77375e-05	3.55524e-05	-1.13887e-05	0.00216893	0.00507677	-0.00284651
293	2.8044e-05	3.55524e-05	3.14802e-05	-0.00643715	0.00328067	-0.011912
294	-5.04803e-05	3.55524e-05	9.34714e-06	-0.0053788	-0.00273585	0.00116008
295	-8.4811e-05	3.55524e-05	1.16307e-05	-0.00323895	0.00235878	-0.00167656
296	-6.24527e-05	3.55524e-05	6.21114e-06	-0.00118804	0.000443622	-0.00167677
297	4.61224e-05	2.9218e-05	6.21114e-06	-7.0447e-06	0.000723445	-0.00465912
298	-3.78069e-05	3.55524e-05	6.21114e-06	-0.00258467	2.89573e-05	-0.00466448
299	-5.26792e-05	-3.46336e-08	6.21114e-06	-0.00140164	0.00232613	-0.00290945
300	-2.92797e-05	3.55524e-05	6.21114e-06	-0.000786212	0.000522544	-0.00158933
301	-5.90013e-05	2.85679e-05	6.21114e-06	-0.000687948	0.000522168	-0.00216701
302	-2.92797e-05	3.55524e-05	6.21114e-06	-0.000730016	0.00268116	-0.00244794
303	-2.92797e-05	3.55524e-05	6.21114e-06	-0.00212136	0.00242275	-0.00393154
304	9.3561e-05	-3.96066e-06	6.21114e-06	0.000931953	0.00242956	0.000207914
305	-1.77893e-05	6.34165e-05	6.21114e-06	3.95606e-05	0.00242501	-0.00220376
306	1.45319e-05	3.55524e-05	6.21114e-06	0.000358222	0.00468185	-0.00392954
307	3.54851e-05	3.55524e-05	2.7458e-05	-0.000200608	0.00306629	-0.00393083
308	-2.59061e-05	6.29399e-05	6.21114e-06	-0.00737289	-0.00169933	-0.00737854
309	-1.76093e-05	3.55524e-05	6.21114e-06	-0.00302285	-0.00169956	-0.00467408
310	-2.59061e-05	3.55524e-05	6.21114e-06	0.00101713	-0.00147062	-0.00259491
311	-2.59061e-05	3.55524e-05	6.21114e-06	0.00101713	-0.00101984	-0.00367428
312	0.000113899	0.000124107	6.21114e-06	-0.0012636	0.00591343	-0.00860047
313	3.85882e-06	5.10808e-05	-6.27494e-07	0.00264372	0.0017447	-0.00587123
314	-3.58116e-05	5.84401e-05	6.21114e-06	0.00121371	-0.00111417	-0.00191023
315	-6.20807e-05	3.92097e-05	6.21114e-06	0.00196779	-0.00055004	-0.00360022
316	3.76001e-05	5.51275e-05	6.21114e-06	0.00300453	0.00660217	-0.00746742
317	-3.66835e-05	5.51275e-05	6.21114e-06	0.000630181	-0.000414867	-0.00228599
318	-3.66835e-05	5.51275e-05	6.02892e-05	0.00130453	0.00236002	-0.012453
319	7.90149e-05	5.51275e-05	6.21114e-06	-0.00852097	-0.00221495	-0.0137462
320	-4.8828e-05	5.51275e-05	6.21114e-06	-0.00160796	-0.000374246	-0.00443141
321	1.45713e-05	5.51275e-05	6.21115e-06	-0.00160796	-0.00166651	-0.0022103
322	6.73368e-06	4.95473e-05	6.21114e-06	0.00113967	4.87192e-05	-0.00104085
323	6.10359e-05	5.51275e-05	4.00655e-05	-0.00908247	-0.00258677	-0.0125012
324	2.10319e-05	5.51275e-05	3.40258e-05	-0.00125343	0.00190035	-0.00702742
325	-6.61916e-05	5.51275e-05	6.21115e-06	-0.000640733	-0.000210917	-0.00261901
326	1.97487e-06	5.51275e-05	6.21115e-06	-0.000226078	0.00182676	-0.00437888
327	-6.06935e-05	5.51276e-05	6.21115e-06	0.000676507	0.000875956	-0.0029115
328	-2.42901e-05	5.51276e-05	6.21115e-06	-0.00110665	-0.00818428	-0.00536016
329	7.22248e-05	5.51276e-05	6.21115e-06	-0.00419289	0.00042274	-0.00951236
330	-1.18088e-05	5.51276e-05	6.21115e-06	-0.00181059	-0.00166278	-0.00114108
331	-4.07934e-05	5.51276e-05	6.21115e-06	0.0010163	0.00039476	-0.00226622
332	3.52375e-05	8.03239e-05	6.21115e-06	0.000544054	0.00298674	-0.00526448
333	-0.00010156	5.51276e-05	6.21115e-06	-0.00423909	-0.00396766	-0.00526846
334	-5.45557e-05	5.51276e-05	1.04657e-05	-0.00423936	-0.00145294	-0.00433589
335	-7.22252e-05	5.51276e-05	-1.16564e-05	-0.00049416	-0.00222496	-0.00267356
336	-2.16403e-05	5.51276e-05	5.09211e-05	0.000674453	0.00226198	-0.00527049
337	-4.1181e-05	5.51276e-05	-1.16564e-05	0.000487304	-0.000511216	-0.00301277
338	-4.1181e-05	5.51276e-05	-1.16564e-05	0.00039199	0.00191663	-0.00463703
339	-1.95633e-05	5.51276e-05	-1.60648e-06	-0.000188057	0.00130625	-0.00234714
340	1.44357e-05	5.51276e-05	-2.47723e-06	0.000573122	0.00130563	-0.000842715
341	-2.42584e-05	6.72859e-05	-1.16564e-05	0.000573108	0.0013059	-0.00084334
342	-1.51947e-05	8.64389e-05	-1.16564e-05	0.000572995	0.00130559	-0.000843293
343	9.0889e-05	5.51277e-05	1.13665e-05	0.00220976	0.00566524	-0.00575323
344	-2.53607e-05	5.51277e-05	-1.16564e-05	0.000573052	0.0034368	-0.00127033
345	-4.82407e-05	5.51277e-05	-1.16564e-05	0.000573052	0.00343649	-0.00254558
346	-2.53607e-05	5.51277e-05	-1.16564e-05	0.00138012	0.00463017	-0.00121238
347	-8.8147e-06	5.51277e-05	-3.83799e-06	0.000573195	0.00271635	-0.00111097
348	2.07453e-06	5.51277e-05	-1.16564e-05	0.00356604	0.00554646	-0.00432549
349	-3.6069e-07	5.51277e-05	-1.16564e-05	0.00346094	0.0034373	-0.00089665
350	-2.53607e-05	6.08166e-05	-1.16564e-05	0.00274101	0.0034368	-0.000896524
351	6.65301e-05	8.44994e-05	-1.16564e-05	0.000573106	0.00707178	-0.00398091
352	2.40124e-06	5.51277e-05	-1.16564e-05	0.00221634	0.00343826	-0.00530356
353	-5.81733e-06	5.51277e-05	2.16017e-05	-0.0107685	-0.000157859	-0.0154975
354	-4.11223e-05	5.51277e-05	-1.16564e-05	-0.000851858	0.000734726	-0.0042722
355	3.94417e-06	5.51277e-05	-1.16564e-05	-0.00268121	-0.00126689	-0.00222442
356	8.84502e-05	5.51277e-05	2.32671e-05	0.00113189	-0.00126887	-0.00426755
357	-4.49406e-05	3.55689e-05	-1.16564e-05	0.000371787	-0.00382459	-0.000661001
358	-5.68133e-05	4.29878e-05	-1.16564e-05	0.000123947	-0.00127083	-0.00169838
359	3.82245e-05	5.98262e-05	2.25356e-05	-0.0135565	-0.0052676	-0.0134171
360	-3.49114e-05	5.31541e-05	-1.16564e-05	-0.00101678	0.00135019	-0.00586109
361	-6.19649e-05	1.30577e-05	-1.16564e-05	-0.00101843	-0.00147661	-0.00298922
362	-1.94881e-05	4.32643e-05	-1.16564e-05	0.000900147	-0.00219989	-0.00127947
363	-7.9583e-06	6.88257e-05	-1.16564e-05	-0.00101785	-0.000972122	-0.00151708
364	4.58529e-06	7.84879e-05	-1.16564e-05	-0.00101785	0.000220198	-0.00111347
365	5.58056e-05	5.25783e-05	1.80844e-05	0.00160458	0.00464111	-0.00562034
366	-1.62806e-05	0.000126139	-1.16564e-05	0.00137084	0.00168842	-0.00134269
367	0.000157694	0.000101174	2.66844e-05	0.00155121	0.00727548	-0.00122447
368	3.54977e-05	8.11101e-05	-1.16564e-05	0.00271032	0.00418573	-0.00334271
369	0.000107409	1.30577e-05	4.84033e-05	0.00336227	0.0016967	-0.0033402
370	-2.66897e-05	5.8243e-05	7.80629e-06	0.00121024	-0.00210649	-0.000398856
371	-6.73113e-08	8.35441e-05	-6.05865e-06	-0.00102071	-0.00210619	-0.000756061
372	8.21551e-05	7.03216e-05	-4.19351e-06	0.00145866	0.00129353	-0.00334936
373	9.21276e-06	1.89465e-05	2.49713e-05	-0.00828043	-0.0041775	-0.00975777
374	-2.4098e-05	5.86617e-05	-1.35223e-05	-0.000665444	-0.00522184	-0.00303439
375	-6.80977e-05	6.26784e-05	-2.03181e-05	0.000633141	-0.00020338	-0.000424839
376	-3.55859e-05	4.62184e-05	-1.20543e-05	0.000909904	0.00104779	-0.00453866
377	-8.77358e-05	5.81155e-05	2.49713e-05	3.85086e-06	-0.000205559	-0.00370469
378	-9.91114e-05	6.24724e-05	-3.44733e-06	0.000469372	0.000107628	-0.0018139
379	3.70871e-05	7.28737e-05	6.83796e-06	-0.000528395	0.00387706	-0.00877527
380	-1.05581e-05	6.54875e-05	-1.08562e-05	0.000278485	0.00311388	-0.000290127
381	3.29777e-05	0.000103113	2.49713e-05	-0.000629162	0.00311066	-0.00454004
382	-1.36088e-05	6.86749e-05	-1.60974e-05	-3.80001e-05	-1.10703e-05	-0.00109344
383	4.04973e-05	5.02365e-05	2.49714e-05	0.00159958	0.00132381	-0.000407567
384	4.9273e-05	0.000103113	1.33309e-05	0.00145939	0.0035011	-0.000407188
385	-4.453e-05	5.20685e-05	-1.20171e-05	0.00146098	0.000532618	-0.000406291
386	-6.26226e-05	4.34639e-05	2.49714e-05	-0.000690623	0.00167363	-0.00203326
387	-2.57506e-05	5.76325e-05	2.49714e-05	-0.000690465	0.000532175	-0.00229948
388	-2.57506e-05	2.17248e-05	2.49714e-05	0.00201945	0.00146991	-0.00447688
389	-1.61095e-05	6.77664e-05	1.74862e-05	-0.000692091	-0.00192881	-0.000918629
390	-2.57506e-05	5.23681e-05	2.49714e-05	-0.000693555	-0.000212393	-0.00176563
391	-2.57506e-05	2.17248e-05	-2.47916e-05	0.000477632	-0.00259569	-0.00168501
392	1.99381e-05	2.17248e-05	-7.30954e-06	0.00218518	0.00161164	-0.0044749
393	1.42084e-05	2.17248e-05	-7.30954e-06	0.00265141	-0.000258257	-0.00145207
394	1.4221e-05	5.61331e-05	-7.30954e-06	0.00104045	0.000984858	-0.000408891
395	1.99381e-05	0.000116287	-7.30954e-06	0.00101119	0.00340329	-0.00161892
396	1.99381e-05	4.50367e-05	-7.30954e-06	0.00221096	0.00161164	-0.00189815
397	0.000100268	1.37502e-05	-7.30954e-06	-0.000693489	0.00160775	-0.00638067
398	1.7869e-06	3.27989e-05	2.56106e-05	-0.00586293	-0.00502844	-0.00557028
399	9.7938e-05	3.89382e-05	-7.30954e-06	-0.00209341	-0.00684227	-0.0115528
400	-4.83697e-05	6.81709e-05	-7.30954e-06	-0.000665513	-0.00207975	-0.00296652
401	-2.83534e-05	6.81709e-05	-7.30954e-06	0.00128744	-0.0010524	-0.000510328
402	-2.34252e-05	6.81709e-05	-7.30954e-06	0.00185597	-0.00151419	-0.00178758
403	6.20783e-05	6.81709e-05	-7.30954e-06	0.00311937	0.000892886	-0.00297112
404	5.89679e-06	6.81709e-05	4.51164e-06	-0.000666359	-0.00225835	-0.00161482
405	2.00085e-05	6.81709e-05	-7.30954e-06	0.00185184	-0.00114685	-0.000825149
406	7.51143e-05	8.0388e-06	-7.30954e-06	0.002925	-0.00388783	0.00131509
407	-1.61948e-05	8.0388e-06	-7.30954e-06	0.00378837	-0.00303351	0.00131228
408	9.72106e-05	8.0388e-06	-7.30954e-06	-0.000665739	-0.000555245	-0.00370994
409	-3.11665e-05	1.32988e-05	-7.30954e-06	-0.00257878	0.000744592	-0.0046141
410	-1.77188e-05	6.30956e-05	-7.30954e-06	-0.000116844	-1.4736e-05	0.000838895
411	5.65926e-06	9.63521e-05	-7.30954e-06	0.00185279	-1.41157e-05	0.000615417
412	6.78604e-05	9.27151e-05	2.83311e-05	0.00256594	0.00241028	-0.00324359
413	2.19788e-05	0.000104074	-7.30954e-06	-0.00815154	-0.00171532	-0.00968949
414	-2.17008e-05	4.95778e-05	3.38251e-06	-0.00279746	-0.00171616	-0.00452636
415	-4.86399e-05	4.86278e-05	-7.30954e-06	0.000458603	1.5413e-05	-0.00312741
416	-5.86931e-06	5.75728e-05	-7.30954e-06	0.00166858	-0.00127351	-0.00289131
417	-3.04939e-05	6.08712e-05	-1.42096e-06	0.00164525	-0.00268988	-0.00261191
418	-4.18896e-05	8.47149e-05	-7.30954e-06	0.000299925	-0.00389599	-0.00261194
419	7.24493e-05	8.47149e-05	2.56674e-05	-0.0092745	-0.00219974	-0.0152096
420	9.93866e-06	8.47149e-05	6.54862e-05	0.000262555	0.0021233	-0.00603613
421	-5.92704e-06	3.9749e-05	-7.30954e-06	0.00113171	5.34617e-05	-0.00154357
422	9.59571e-06	8.65974e-06	-7.30954e-06	0.00257009	5.36667e-05	-0.0015469
423	-9.59324e-06	1.94003e-05	2.93842e-05	-0.00964265	-0.00673384	-0.0097991
424	-4.00872e-05	3.27677e-05	2.55636e-05	-0.00328486	0.000350055	-0.00168535
425	-3.9069e-05	4.22675e-05	-7.30954e-06	-0.000204214	0.00102737	-0.00168881
426	8.02598e-06	4.31707e-05	1.9217e-05	-0.000348592	0.00400573	-0.00714409
427	-1.82417e-05	3.61274e-05	-7.30954e-06	-0.000802896	0.00229945	-0.000915869
428	-4.41918e-05	2.9476e-05	-7.30954e-06	-0.00477422	-0.000266583	-0.00400891
429	4.14814e-05	4.75004e-07	-7.30954e-06	-0.00477346	0.0024903	-0.00687206
430	-3.02429e-05	9.04315e-05	-7.30954e-06	-0.000463248	-0.000466708	-0.00137159
431	-3.0243e-05	3.59434e-05	-7.30954e-06	-0.000102454	0.0007309	-0.00157564
432	-1.45265e-05	5.6802e-05	-1.03373e-06	-0.000187089	-0.00152121	-0.0027031
433	5.41059e-05	9.04315e-05	-1.64996e-05	-0.000677089	0.000729899	-9.01106e-06
434	-2.75201e-05	3.75953e-06	-7.30954e-06	0.00263714	-0.00075244	-1.90279e-05
435	2.91059e-05	2.57653e-05	-7.30954e-06	0.00290082	0.0030284	-0.00207945
436	2.91059e-05	2.57653e-05	-7.30954e-06	0.00118791	-0.000149755	0.000184546
437	2.91059e-05	2.57653e-05	-7.30954e-06	0.00259387	0.000730303	-0.00601689
438	5.24957e-05	6.56315e-05	1.57605e-05	-0.00281621	0.00991704	-0.00863271
439	4.31511e-05	2.57653e-05	3.96282e-05	-0.0061034	-0.00496098	-0.00862563
440	-9.32109e-05	4.02949e-05	-7.30954e-06	0.000450461	0.000636582	-0.00131255
441	-5.02585e-05	4.77975e-05	-7.30954e-06	0.000451803	0.000638099	-0.00131563
442	-5.02585e-05	4.77975e-05	-1.32002e-05	0.00226315	0.000638273	-0.00131563
443	-5.02585e-05	1.02467e-05	-7.30954e-06	0.000452001	0.00339435	-0.00131628
444	-6.97996e-05	4.77975e-05	-7.30954e-06	0.000451804	0.00339387	-0.00131469
445	-7.48934e-05	4.77975e-05	-7.30954e-06	0.000451804	0.00339373	-0.00131504
446	-4.41057e-05	4.77975e-05	-7.30954e-06	0.00259604	0.00339446	-0.00131573
447	-2.04198e-05	4.77975e-05	-7.30954e-06	0.00337306	0.00339423	-0.00131663
448	3.56849e-05	8.66836e-06	2.63417e-05	-0.0022307	0.00338765	-0.00584967
449	-4.09164e-05	9.81126e-05	2.58143e-05	-0.00930662	0.000164223	-0.00586247
450	-2.09886e-05	6.56725e-05	-7.30954e-06	-0.000858962	0.001021	0.000320872
451	-2.43974e-05	2.91421e-05	-7.30955e-06	0.000906197	-0.000880704	-0.000721466
452	-1.7362e-05	2.91421e-05	-5.06122e-07	0.000809773	-0.00206523	-0.00138203
453	-3.08119e-05	2.91421e-05	-7.30955e-06	0.00185659	-0.00169507	-0.00121932
454	7.63802e-06	2.91421e-05	-7.30955e-06	0.00132804	0.000166974	-0.00299441
455	-1.7362e-05	2.91421e-05	-7.30955e-06	0.000490842	0.000767862	-0.00153692
456	-4.82397e-05	2.91421e-05	-7.30955e-06	0.001326	0.000166691	-0.00299382
457	-1.7362e-05	5.23093e-05	-1.24957e-05	0.0007746	0.00156313	-0.00136836
458	4.70721e-05	5.3548e-05	-7.30955e-06	0.00138185	0.00433806	-0.00299696
459	4.70721e-05	2.91421e-05	-7.30955e-06	0.00269268	0.00238727	-0.00137688
460	-2.96644e-05	2.91421e-05	-7.30955e-06	0.00313761	0.000635733	0.000401854
461	6.56164e-05	2.91421e-05	-7.30955e-06	0.00290891	0.00298734	-0.00603354
462	-1.37465e-05	2.91421e-05	-7.30955e-06	0.00290891	0.00299062	-0.000946738
463	-6.76866e-05	2.91421e-05	-7.30955e-06	0.00290891	0.00299006	-0.000754167
464	0.000162238	2.91421e-05	-7.30955e-06	0.00462051	0.00667286	-0.000191127
465	-1.67325e-05	2.91421e-05	-7.30955e-06	0.00290891	0.00299179	-7.48293e-05
466	4.20356e-05	2.91421e-05	-7.30955e-06	0.000483628	0.0029863	-0.00291617
467	-5.34546e-05	2.91421e-05	-7.30955e-06	0.00243132	0.00298969	-0.00117577
468	4.38839e-05	6.97573e-05	1.19126e-05	-0.00412217	0.00135001	-0.00730393
469	2.34519e-05	2.91421e-05	-7.30955e-06	-0.00470202	0.00135037	-0.00310294
470	-5.33674e-05	4.78625e-05	-7.30955e-06	0.000116698	-0.000958769	0.00094344
471	-6.3151e-05	4.86499e-05	-7.30955e-06	0.000117007	-0.00219636	-0.000713941
472	-5.73867e-05	2.91422e-05	-7.30955e-06	0.00210615	-0.00401764	-0.00311078
473	-2.02946e-05	3.86733e-05	4.86659e-05	-0.00871089	-0.00402873	-0.0123717
474	3.2373e-05	6.18957e-05	-7.30955e-06	-0.00330967	0.00136661	-0.00461379
475	-1.65305e-05	3.66948e-05	-7.30955e-06	-0.000457165	-0.00145572	-0.000528863
476	-3.81716e-05	3.66948e-05	-7.30955e-06	0.000873947	-0.00239562	-0.000664694
477	-2.27254e-05	2.37905e-05	-7.30955e-06	0.00202881	-0.00195744	-0.000704848
478	5.73731e-05	3.66948e-05	-7.30955e-06	0.00319653	-0.000121135	-0.00277073
479	-7.45323e-06	3.66948e-05	7.99672e-06	-0.00425021	-0.00106196	-0.00276984
480	3.23731e-05	3.66948e-05	-7.30955e-06	-0.00127519	-0.000752438	-0.00277051
481	-8.73536e-06	3.66948e-05	-7.30955e-06	-0.00127519	0.000177204	-0.00125555
482	5.73731e-05	8.28249e-05	-7.30955e-06	-0.00127564	-0.00159109	-0.00145625
483	-1.40361e-05	6.25346e-05	2.05545e-05	0.00129532	0.00127415	-0.00277181
484	-2.83174e-07	3.66948e-05	-7.30955e-06	0.0028964	0.00301477	0.000839153
485	3.83343e-05	3.66948e-05	-7.30955e-06	0.0018177	0.00301556	0.00142268
486	-2.83174e-07	4.42724e-05	-7.30955e-06	0.00221411	0.0013515	-0.000704176
487	6.42405e-05	3.66948e-05	-7.30955e-06	0.00192763	0.00301243	-0.00219181
488	-2.68839e-06	5.13903e-05	-7.30955e-06	-6.48588e-05	-0.0031268	-0.00219333
489	1.97156e-05	3.66948e-05	2.03803e-05	-0.00715779	-6.53325e-05	-0.00854574
490	-3.31366e-05	3.66948e-05	-7.30955e-06	-0.00173453	-7.82545e-05	-0.000999282
491	-3.87165e-05	3.66948e-05	-7.30955e-06	0.0014549	-7.82495e-05	-0.000999406
492	-3.87165e-05	6.11049e-05	-7.30955e-06	0.00129275	-0.00111412	-0.000999117
493	-6.03113e-06	3.66948e-05	-7.30955e-06	0.00209233	0.00131198	-0.000998779
494	-4.73771e-05	3.66948e-05	-7.30955e-06	0.00250722	-0.000336493	-0.000240075
495	0.000107139	3.66948e-05	-7.30955e-06	0.00250722	0.0019949	-0.00100398
496	3.892e-06	6.16948e-05	-7.30955e-06	0.000872169	0.00199292	-0.000999813
497	-4.56659e-06	3.66948e-05	-7.30955e-06	0.000872662	0.00273135	-0.00307632
498	-4.56659e-06	3.66948e-05	-7.30955e-06	0.000872662	0.00199275	-0.000792494
499	9.38814e-05	3.66948e-05	-7.30955e-06	0.000872662	0.000338522	-0.00519511
500	4.94166e-05	5.9955e-05	6.1663e-06	0.000871583	-0.0048818	0.000175746
501	4.94166e-05	4.66133e-05	2.28226e-07	0.000872368	-0.00218389	0.00171297
502	4.94166e-05	3.66948e-05	2.28226e-07	0.000872605	0.000376187	0.00171296
503	4.94166e-05	3.66948e-05	2.28226e-07	0.00321537	0.0043841	-0.00656912
504	2.75927e-05	3.66948e-05	1.68099e-05	0.000873281	0.00158999	-0.00125959
505	4.94166e-05	3.66948e-05	-2.91187e-05	0.00086823	0.00151669	-0.000179982
506	6.29764e-05	8.3658e-05	-2.91187e-05	0.000867278	0.00176266	-0.00310717
507	-4.02638e-05	3.66948e-05	5.90279e-06	0.000868202	-0.00155835	-0.000603621
508	7.67222e-05	3.89464e-06	-2.91187e-05	0.00354851	0.00163485	-0.00311006
509	4.94166e-05	3.66948e-05	-2.91187e-05	0.00086823	-0.000130991	0.000926929
510	2.26541e-05	3.66948e-05	-9.57565e-06	0.000868715	0.000585695	-0.00184167
511	-5.45577e-06	3.66948e-05	-1.45904e-05	0.00273714	-0.00013232	-0.00124535
512	-1.95768e-05	3.66948e-05	5.30275e-07	0.000866771	-0.00203847	-0.000771436
513	6.45135e-05	3.66949e-05	-2.91187e-05	0.00086823	-0.000122269	-0.000387253
514	-3.94819e-05	3.66948e-05	-2.91187e-05	0.00086823	-0.000125391	0.000915755
515	-3.31014e-05	3.66948e-05	-2.91187e-05	0.00255673	-0.000125308	-0.000483823
516	-1.03654e-05	3.66948e-05	-2.91187e-05	0.00086823	0.002006	-0.000166944
517	-3.94819e-05	3.66948e-05	-2.91187e-05	0.00376554	0.00200518	-0.000261926
518	-3.94819e-05	3.66948e-05	-1.41631e-05	0.00171744	0.00200475	-0.00190167
519	-3.94819e-05	5.62665e-05	-1.43397e-05	0.000867995	0.000903598	0.000308476
520	2.14758e-05	5.81867e-05	-2.91187e-05	0.000867776	0.00200647	0.000458726
521	8.74414e-05	3.66949e-05	-2.91187e-05	0.00086823	0.00200774	-0.00238033
522	-5.22174e-06	3.66949e-05	-1.59817e-05	0.00289937	-0.00248204	0.00145375
523	8.74414e-05	6.60584e-05	1.35663e-05	0.00173723	0.00416498	-0.00663218
524	-8.21769e-06	3.66949e-05	-2.91187e-05	0.00274717	0.0022744	-0.00126256
525	-2.3794e-05	3.66949e-05	-2.02679e-06	0.00270282	0.00227284	0.000858758
526	-4.19649e-05	3.66949e-05	2.56121e-05	0.00150325	0.000274733	0.000267022
527	1.20597e-06	3.66949e-05	-2.91187e-05	0.00238196	0.000277681	-1.63046e-05
528	0.000118579	1.16949e-05	-2.91187e-05	0.002606	0.00392209	-0.00175883
529	9.29211e-05	3.66949e-05	2.51905e-05	0.00382	0.00204898	-0.00353674
530	-2.52456e-06	3.66949e-05	-2.91187e-05	0.00227286	-0.00276208	0.000849913
531	2.0194e-05	6.21744e-05	3.1775e-06	0.00242019	-0.00193251	-0.000974496
532	4.81255e-05	3.66949e-05	-2.91187e-05	0.00267818	-0.00363112	0.000854236
533	-1.21575e-05	3.66949e-05	-2.28409e-05	0.00100784	-0.00434039	0.000853022
534	4.76712e-05	4.92175e-05	-2.91187e-05	0.00306147	-0.000674814	0.000849714
535	3.61265e-05	7.80556e-05	-2.91187e-05	0.00306166	-0.000675579	0.00157191
536	8.1281e-05	8.5545e-05	-2.91187e-05	0.000778231	-0.00223424	0.000367203
537	5.19456e-05	3.66949e-05	-2.91187e-05	0.00283839	-0.0025524	0.000850038
538	6.99857e-06	4.34176e-05	-2.03931e-06	0.0022428	-0.00493178	0.00084672
539	-3.65134e-06	3.66949e-05	5.90883e-06	0.00280015	-0.00520484	0.000845767
540	0.000168779	3.66949e-05	1.12994e-05	0.00231046	-0.00252657	0.0018076
541	2.93871e-05	3.66949e-05	1.12994e-05	0.00284901	-0.00414622	0.000842905
542	3.47567e-05	3.66949e-05	1.12994e-05	0.0020408	-0.00543849	0.000842743
543	1.20097e-05	3.66949e-05	1.12994e-05	0.00325244	-0.00574484	0.000840429
544	4.46639e-05	2.05383e-05	1.12994e-05	0.00329715	-0.00566206	0.000842837
545	5.4898e-05	3.66949e-05	1.12994e-05	0.00355403	-0.00469083	0.00084377
546	2.74263e-05	3.66949e-05	1.12994e-05	0.000779642	-0.0072389	0.0008417
547	0.000121574	8.07441e-05	-1.76139e-05	0.000412922	-0.00368125	-0.00187831
548	4.31069e-05	3.66949e-05	-3.87865e-05	0.0035926	-0.00635806	0.00109197
549	1.9713e-05	3.66949e-05	-3.87865e-05	0.00336888	-0.00356308	0.000895667
550	-3.64642e-05	3.66949e-05	-1.67917e-05	0.00440219	-0.00531608	0.00108226
551	-1.09368e-05	3.66949e-05	-3.87865e-05	0.00374356	-0.00777678	0.000306284
552	-1.7266e-05	2.23009e-05	-3.87865e-05	0.00362318	-0.00753771	0.00304687
553	-3.64642e-05	2.77913e-05	-3.87865e-05	0.00390484	-0.00469734	0.00120159
554	7.22673e-05	1.03228e-05	-1.62064e-06	0.000774487	-0.00578181	0.000389063
555	9.48022e-06	3.66949e-05	-8.61001e-06	0.00181561	-0.00290244	0.000390161
556	4.99964e-06	3.66949e-05	-3.87865e-05	0.00238958	-0.00420753	0.000390001
557	-9.84962e-06	3.66949e-05	5.46929e-06	0.00397899	-0.00431658	0.00039001
558	9.50694e-05	3.66949e-05	-3.87865e-05	0.00315765	-0.00142163	-0.00204417
559	-1.59516e-05	3.66949e-05	1.54272e-06	0.00325281	-0.00402977	0.000145719
560	-1.59516e-05	3.66949e-05	-4.62894e-05	0.00381334	-0.0048396	-0.000181925
561	-2.36246e-05	1.61196e-05	-3.87865e-05	0.00381893	-0.00142323	-0.000265201
562	-1.59516e-05	3.66949e-05	-3.87865e-05	0.00412676	-0.00142318	0.000216676
563	0.000109865	0.000115947	-3.87865e-05	0.000777027	-0.00164099	-0.00225362
564	3.76503e-06	4.03154e-05	-3.87865e-05	0.00345362	-0.00316293	0.000848033
565	-2.31403e-05	1.80899e-05	-3.87865e-05	0.00365945	-0.0022612	0.00040021
566	2.35495e-05	4.03154e-05	-1.21464e-05	0.00250839	-1.90426e-05	-0.00694626
567	5.29482e-05	4.03154e-05	-3.87865e-05	0.00460935	0.00161739	-0.00255165
568	2.37766e-05	4.03154e-05	-3.87865e-05	0.00341045	-0.00511283	0.00168008
569	-6.96714e-06	2.73962e-05	-3.87865e-05	0.00404914	-0.00226653	3.0352e-05
570	9.56429e-06	4.03154e-05	7.27156e-06	0.00266137	-0.00396283	3.09239e-05
571	2.33767e-05	4.03154e-05	-3.87865e-05	0.00326557	-0.00461771	-0.00175587
572	-6.0771e-06	2.15067e-05	3.13192e-06	0.00395445	-0.00437375	0.00112214
573	1.58055e-06	4.72834e-06	-3.87865e-05	0.0031041	-0.00226641	0.00106406
574	3.13756e-05	3.38217e-05	-3.87865e-05	0.00395736	-0.00226646	0.00120255
575	7.88077e-05	4.03154e-05	-3.87865e-05	0.00256365	-0.00138927	-0.00175444
576	7.88077e-05	4.03154e-05	-3.87865e-05	0.00361046	-0.00308463	0.00132664
577	-6.23035e-06	4.03154e-05	-3.87865e-05	0.00216314	-0.000359218	-0.00175916
578	2.09814e-05	4.03154e-05	-3.75413e-06	0.000771642	-0.00603465	0.00174199
579	1.39806e-05	-4.01709e-06	1.44103e-06	0.00176702	0.00141652	-0.00216485
580	0.000119042	2.32864e-05	-3.87865e-05	0.00312325	0.000768913	0.00159763
581	3.07061e-05	-6.80881e-06	-3.87865e-05	0.000776786	0.000765092	-0.000287925
582	5.15898e-05	-6.80881e-06	1.0017e-05	0.000787636	0.00582407	-0.00380036
583	-9.45302e-05	5.03221e-06	-2.08974e-05	0.000389454	-0.00384609	-0.00088397
584	-5.57939e-06	3.03367e-05	-2.08974e-05	0.000803202	-0.00153282	-0.001711
585	-8.23542e-05	4.58958e-06	-2.08974e-05	0.00457524	-0.00153318	-4.93342e-06
586	7.37515e-05	-6.80881e-06	5.09905e-05	0.00491917	0.00607687	-0.00263224
587	2.70528e-05	7.04219e-05	-3.00951e-07	0.00286795	0.00559671	-0.00141065
588	-0.00010334	2.84344e-05	1.04767e-05	0.00286605	0.00425024	0.000457449
589	-4.87783e-05	4.16992e-05	1.01245e-05	0.00510244	0.00523898	0.00235474
590	0.00010098	-6.80882e-06	5.09905e-05	0.00531209	0.0110038	-0.00493745
591	-1.8132e-05	6.86085e-05	1.74362e-06	0.0028625	0.0101595	0.0016054
592	-3.51895e-05	8.26704e-05	-1.19313e-06	0.00342376	0.00696727	0.00288097
593	-3.3846e-05	5.57149e-05	-4.55328e-05	0.00440412	0.00856203	0.000677085
594	0.000105251	8.26704e-05	-1.19313e-06	0.00286648	0.0135041	-0.00241895
595	-6.00677e-05	4.04642e-05	-1.19313e-06	0.00558464	0.00578887	0.000739714
596	0.000217125	8.26704e-05	4.1107e-05	0.00556567	0.0136398	-0.00214025
597	4.94152e-05	4.3354e-05	1.04914e-05	0.00702089	0.009901	-0.00470606
598	1.34985e-05	8.26704e-05	-5.48546e-07	0.00287416	0.00582872	0.00165556
599	-4.72362e-05	4.97114e-05	-7.9138e-06	0.00661161	0.00542769	-0.00039033
600	-8.0336e-06	8.26704e-05	-8.46557e-06	0.00569413	0.00856647	0.000975783
601	-1.84281e-05	4.10279e-05	-8.33739e-06	0.00550508	0.00582939	-0.000386264
602	-8.0336e-06	8.26704e-05	-9.69745e-06	0.00287482	0.00303653	0.00225799
603	-8.0336e-06	3.00465e-05	-7.35968e-06	0.00616422	0.00651611	0.00364433
604	7.3859e-06	2.6291e-05	1.14424e-05	0.00658465	0.00378454	0.00101152
605	2.86088e-05	3.00664e-05	-5.38185e-05	0.00695251	0.00378963	0.00101249
606	-1.56796e-06	2.7936e-05	-1.81528e-05	0.00642264	0.0037839	0.00101262
607	-4.25326e-05	2.88294e-05	-1.81528e-05	0.00554203	0.00716925	0.00326425
608	-6.02507e-05	4.63322e-05	-1.81528e-05	0.00578779	0.00827609	0.00187744
609	2.3432e-05	2.88295e-05	-7.65293e-06	0.00692756	0.00585241	0.00101426
610	-1.56796e-06	2.88295e-05	-2.62325e-05	0.00590422	0.00397354	0.00207415
611	-2.17777e-05	2.88295e-05	-1.81528e-05	0.00537231	0.00235397	0.00101463
612	2.3432e-05	2.88295e-05	-1.81528e-05	0.00646938	0.00586325	0.00333792
613	-1.56796e-06	2.88295e-05	-1.81528e-05	0.00612421	0.0044371	0.0010139
614	5.55325e-05	5.14286e-05	-1.81528e-05	0.00587869	0.00727199	-0.00463249
615	3.4751e-05	2.88295e-05	-1.81528e-05	0.00663184	0.00440241	0.00205097
616	-4.76178e-05	2.88295e-05	-1.81528e-05	0.00733317	0.00351479	0.00189653
617	-6.56404e-05	2.88295e-05	-1.81528e-05	0.00755938	0.00684944	0.0015593
618	-1.86798e-05	2.88295e-05	-1.81528e-05	0.00680934	0.00345949	0.0027214
619	-1.15304e-06	2.88295e-05	-1.81528e-05	0.00602715	0.00440331	0.00232304
620	-1.15304e-06	2.88295e-05	-1.81528e-05	0.00662601	0.0027323	0.00398877
621	-1.15304e-06	4.07158e-05	-1.81528e-05	0.00637151	0.0027323	0.00398968
622	-6.19391e-06	2.88295e-05	-2.67776e-05	0.00733105	0.00273272	0.00398849
623	1.2779e-05	4.51133e-05	-1.81528e-05	0.00734435	0.00273256	0.00308863
624	4.99279e-06	2.88295e-05	-2.8605e-05	0.00666824	0.00273312	0.00233516
625	1.9194e-05	2.88295e-05	-1.30778e-05	0.00642904	0.00561732	0.00349768
626	-1.15304e-06	2.88295e-05	-1.81528e-05	0.00596733	0.0027323	0.00233481
627	1.04504e-05	2.88295e-05	-1.81528e-05	0.00668159	0.00273261	0.00233532
628	-1.05355e-05	2.88296e-05	-1.81528e-05	0.00607739	0.00273217	0.00233433
629	-1.15304e-06	2.88296e-05	-1.81528e-05	0.00586329	0.00109064	0.00233481
630	-1.15304e-06	2.88296e-05	-1.81528e-05	0.00530213	0.00389799	0.00233481
631	2.06145e-05	2.88296e-05	-1.81528e-05	0.00623347	6.61045e-05	0.00233715
632	1.88273e-05	2.88296e-05	-1.81528e-05	0.00472226	0.00109102	0.00233469
633	2.3847e-05	2.88296e-05	-1.81528e-05	0.00461274	0.00172519	0.0023358
634	-1.15304e-06	2.88296e-05	-1.81528e-05	0.00613186	0.0044357	0.00363224
635	-1.63962e-05	2.88296e-05	-1.81528e-05	0.00570322	0.00380019	0.00653009
636	-2.5915e-05	2.88296e-05	-2.55955e-05	0.00845944	0.00352463	0.00652875
637	-1.15304e-06	2.88296e-05	-1.81528e-05	0.00719934	0.00482286	0.00653092
638	0.000133802	2.88296e-05	1.82591e-05	0.00720773	0.00931983	-0.00142893
639	5.18227e-06	2.18316e-05	-3.03332e-06	0.0065571	0.00410646	0.00269563
640	-1.97785e-05	2.88296e-05	-3.03332e-06	0.00677823	0.00410367	0.00499141
641	6.15478e-05	2.88296e-05	-3.03332e-06	0.00826836	0.00908566	0.00322942
642	-3.15175e-05	3.60224e-05	-3.03332e-06	0.00456349	0.00215166	0.00559192
643	-3.47956e-05	2.88296e-05	-3.03332e-06	0.00698958	0.00378298	0.00533691
644	3.77244e-05	6.16348e-06	9.09548e-06	0.00802976	0.00645432	0.00322848
645	0.000135487	2.88296e-05	3.99411e-05	0.00504265	0.00543699	0.00322874
646	-6.37026e-06	2.88296e-05	-3.03332e-06	0.0045639	0.00246536	0.00486126
647	-6.37026e-06	3.61754e-05	-3.03332e-06	0.00456351	0.00246536	0.00498933
648	-5.75703e-05	3.40636e-05	-3.03332e-06	0.00456364	0.00361046	0.00403882
649	6.41568e-05	2.88296e-05	3.44421e-05	0.00753694	0.00828044	0.000460157
650	-3.25483e-05	2.88297e-05	-3.03332e-06	0.0045639	0.00278343	0.00471385
651	-6.32374e-05	2.88297e-05	-3.03332e-06	0.0045639	0.00278124	0.00437655
652	-6.22394e-05	2.88297e-05	-3.03332e-06	0.00354019	0.00506888	0.00258459
653	-8.60518e-05	-2.75503e-05	-3.03332e-06	-0.0026258	0.00278466	0.00258355
654	0.000107816	0.000112554	-3.03332e-06	0.000598565	0.00576585	0.000789989
655	8.9819e-06	-1.0869e-05	-3.03332e-06	0.00371778	0.00278387	0.00441868
656	4.61852e-06	4.11181e-05	-4.90641e-05	0.00371996	0.000954388	0.00459165
657	0.000122242	1.85796e-05	-3.69298e-05	0.00599047	0.00303138	0.000361147
658	-5.40789e-05	4.11182e-05	-3.03332e-06	0.00371664	0.00277966	0.00345508
659	-3.89371e-05	4.11181e-05	-3.03332e-06	0.00208965	0.00278008	0.00478544
660	9.3017e-06	9.57112e-06	-3.03332e-06	0.00523137	0.00277836	0.00149082
661	1.2362e-05	4.11181e-05	-3.03332e-06	0.00502583	0.00622204	-0.00262639
662	-6.91201e-05	-7.08973e-06	-4.23205e-05	0.00502622	0.00163585	0.0028875
663	2.88805e-05	4.11181e-05	-3.03332e-06	-0.0017168	0.00163152	0.00122658
664	-6.00123e-05	4.26084e-06	-3.03332e-06	0.00203645	-0.00125417	0.00441291
665	0.000202711	2.60388e-05	1.54037e-05	0.00496764	0.0087948	-0.0011316
666	-7.88043e-05	4.11182e-05	4.37901e-06	0.00380419	0.000867244	0.00277729
667	-1.94937e-05	3.40792e-05	2.35416e-06	0.00561631	0.000869121	0.00329144
668	4.59797e-05	-2.11529e-05	-4.14359e-05	0.00321195	0.00347342	0.000824975
669	-5.37729e-05	2.19118e-05	-4.14359e-05	0.00147426	0.000559152	0.00294795
670	-8.04913e-05	-4.7838e-06	-4.14359e-05	0.00416909	0.000558112	0.00398639
671	-4.91248e-05	2.11191e-05	-4.14358e-05	0.00367346	0.00055907	0.00376513
672	1.04162e-05	1.18508e-05	1.68981e-05	0.00560458	0.00288488	0.00368968
673	9.79444e-05	3.51215e-05	5.1686e-05	0.00463959	0.00883301	-0.000944727
674	-3.23288e-05	1.72926e-05	-5.8228e-05	0.00516579	0.00144383	0.00452144
675	1.06109e-05	2.30802e-05	-1.86473e-06	0.00500545	0.00408567	0.00405345
676	1.50332e-05	-2.11529e-05	-2.45238e-05	0.0058818	0.00408633	0.00365266
677	0.000108516	1.06784e-05	-2.39127e-05	0.00650363	0.00590055	0.000112644
678	-2.6983e-05	2.18258e-05	-4.88638e-05	0.00635669	0.00386264	0.00501455
679	-2.6983e-05	2.25723e-05	-5.8228e-05	0.00588213	0.00618404	0.00501364
680	-2.6983e-05	2.52552e-05	-4.68728e-05	0.00832116	0.00615385	0.00501502
681	-2.6983e-05	1.12283e-06	-1.48679e-05	0.00677249	0.00386055	0.00501267
682	-2.6983e-05	2.26961e-05	1.43332e-06	0.00587977	0.00385816	0.00501505
683	0.000148377	5.81666e-05	3.08079e-05	0.0037361	0.0112204	0.00312558
684	-8.14949e-05	6.02713e-06	-4.09773e-05	0.00413107	0.00673716	0.00423831
685	-0.00010179	-1.05311e-05	-4.09773e-05	0.00413182	0.00637444	0.00498088
686	-3.66217e-05	-1.05311e-05	-4.09773e-05	0.00673747	0.00657753	0.00498476
687	-3.66217e-05	9.39695e-06	-5.44015e-05	0.00857536	0.00540395	0.00498675
688	-3.66217e-05	-1.05311e-05	-4.09773e-05	0.00784409	0.00346107	0.00498476
689	0.000137363	0.00013052	-1.8132e-06	0.00413159	0.0105967	0.00151555
690	-1.72381e-05	3.48436e-05	-4.09773e-05	0.00736449	0.00747604	0.0050795
691	-8.19793e-06	3.48436e-05	-4.09773e-05	0.00709094	0.00554296	0.00499249
692	-9.2879e-06	3.48436e-05	-4.09773e-05	0.00588364	0.00742125	0.00498411
693	9.37658e-05	0.000126008	-1.6264e-05	0.00413676	0.0113183	0.00148565
694	-6.05e-05	3.41546e-05	-4.09773e-05	0.00788182	0.00639891	0.00452407
695	-1.86253e-05	2.13797e-05	-4.09773e-05	0.00750964	0.00777534	0.0037904
696	9.20163e-05	6.31684e-05	8.14275e-06	0.00414211	0.00975617	0.0012306
697	-5.47496e-06	3.41547e-05	8.14127e-07	0.00605026	0.00684705	0.00418987
698	-3.22572e-05	3.41547e-05	-4.09773e-05	0.00413979	0.00685204	0.0034274
699	4.78675e-05	3.41547e-05	1.74347e-05	0.00589511	0.0104884	-0.000862639
700	-8.12608e-05	5.91547e-05	-2.48773e-05	0.0041403	0.00454299	0.00336659
701	-3.72944e-05	3.41547e-05	1.74347e-05	0.00413869	0.00700103	0.00336579
702	-4.305e-05	3.41547e-05	-2.31688e-05	0.00462688	0.00794977	0.00359054
703	-9.75095e-06	3.41547e-05	1.74347e-05	0.00250036	0.00737627	0.00122238
704	-8.03076e-06	5.43664e-05	1.74347e-05	0.00249899	0.00806095	0.00555317
705	-2.4029e-05	5.662e-05	-1.87374e-05	0.00534089	0.00648542	0.00331192
706	2.49565e-06	3.41547e-05	-4.73171e-06	0.00575	0.00846677	0.00409719
707	-4.17067e-07	3.41547e-05	1.74347e-05	0.00507105	0.00823864	0.00364647
708	1.3467e-05	4.12455e-05	1.74347e-05	0.00377484	0.00677488	0.00456946
709	-3.79118e-05	4.21242e-05	-2.91822e-06	0.00638271	0.00789889	0.00355583
710	6.91475e-05	7.67933e-05	1.74347e-05	0.00516307	0.0130811	0.00157115
711	-2.42416e-05	4.15583e-05	-4.97699e-06	0.00665456	0.00829901	0.00378393
712	-1.3558e-05	5.61483e-05	-2.8536e-05	0.00658184	0.00924062	0.00499333
713	6.39749e-06	3.58047e-05	-2.72368e-05	0.00737365	0.0115541	0.00378605
714	3.43646e-05	-5.08489e-05	-2.75788e-05	0.00963354	0.00852255	0.00506466
715	1.76319e-05	4.13723e-05	-2.51606e-05	0.00737679	0.00880475	0.00377475
716	-4.0656e-05	3.21402e-05	-2.42353e-05	0.00530426	0.00653489	0.00402149
717	-2.8339e-05	4.13723e-05	-2.42353e-05	0.00706915	0.00654625	0.00377206
718	-9.22822e-05	-2.0249e-05	-2.42353e-05	0.00369037	0.00686211	0.0040303
719	-2.30269e-05	1.23448e-05	-2.42353e-05	0.00637236	0.0106118	0.00377446
720	0.00013231	0.00010205	-2.42353e-05	0.00489798	0.0172608	-0.00214889
721	-1.48545e-05	6.07385e-05	-2.42353e-05	0.00369725	0.00920708	0.0024471
722	-2.70796e-05	3.54685e-05	-2.42353e-05	0.00608975	0.00996539	0.00254961
723	2.53512e-05	1.76925e-05	-2.42353e-05	0.00612671	0.00920737	0.00485103
724	-2.13041e-05	3.22902e-05	-2.42353e-05	0.00641786	0.0103144	0.00485245
725	-2.12769e-05	3.22902e-05	-2.42353e-05	0.00369834	0.0087294	0.00249678
726	-3.45075e-05	3.22902e-05	-2.42353e-05	0.00369834	0.00750845	0.002367
727	-2.21361e-05	3.22902e-05	-2.42353e-05	0.00453597	0.00750898	0.00236732
728	-4.32004e-05	3.22902e-05	-2.42353e-05	0.00369834	0.00981968	0.00214485
729	3.16761e-05	2.01178e-05	-2.42353e-05	0.00476431	0.0126091	-0.000882734
730	3.16761e-05	3.22902e-05	8.57883e-06	0.00408291	0.0110334	-0.000882068
731	6.07268e-05	2.70778e-05	3.04566e-05	0.0074223	0.0166718	-0.0046069
732	-2.53962e-05	2.65271e-05	-2.06228e-06	0.00637165	0.00858097	0.00222941
733	6.69872e-05	3.22902e-05	1.25199e-05	0.00371021	0.0144151	0.000101311
734	-2.21962e-05	5.41061e-05	-1.81951e-06	0.00371095	0.00916705	0.00235697
735	0.000169425	3.22902e-05	3.04566e-05	0.00516596	0.0141933	0.00187445
736	-5.60206e-05	1.88045e-05	-1.0767e-05	0.00370985	0.0114142	0.0027467
737	-7.15643e-05	3.22902e-05	3.04566e-05	0.00371047	0.0112055	0.00278067
738	6.92367e-05	3.22902e-05	3.04566e-05	0.000171956	0.0155175	-0.00451865
739	-8.23935e-05	3.22902e-05	3.04566e-05	-0.00192949	0.0108462	-0.00199936
740	2.38025e-05	7.90743e-05	-1.6832e-05	0.00140204	0.0123366	0.00156003
741	-7.54711e-05	4.72433e-05	-6.22856e-06	0.00254647	0.00857282	0.00147672
742	2.38025e-05	8.76764e-05	-1.24552e-05	0.00249245	0.0111894	-0.00042534
743	7.00933e-06	9.94502e-05	8.223e-05	-0.0107025	0.00752533	-0.0144852
744	8.41267e-05	5.72274e-05	3.04566e-05	-0.00183647	0.010474	-0.00326479
745	-4.66342e-05	3.91362e-05	3.04566e-05	0.00108704	0.0075016	0.000911098
746	7.2478e-05	6.41362e-05	3.04566e-05	0.00125784	0.00750154	-0.0007159
747	-3.24925e-05	4.45289e-05	-3.85683e-06	0.00238756	0.00887961	-0.000709172
748	-4.31488e-05	3.91362e-05	-1.19331e-05	0.0026767	0.00854996	-0.000708617
749	5.7761e-05	3.91362e-05	3.04566e-05	0.00227964	0.0150506	-0.00617112
750	5.7761e-05	3.91362e-05	3.04566e-05	0.00231262	0.0150842	-1.63301e-05
751	-5.91632e-05	3.91362e-05	-2.65916e-07	0.00231243	0.00717198	0.00202558
752	-3.85041e-05	3.91362e-05	3.04566e-05	0.00231262	0.00668898	0.000671428
753	-2.83034e-05	4.55638e-05	5.91717e-05	-0.0088703	0.0093237	-0.0131636
754	6.34411e-05	7.43103e-05	5.03669e-05	-0.0021283	0.0108048	-0.00373512
755	-4.9486e-05	4.07353e-05	-1.17942e-05	8.5163e-05	0.00881692	-3.36318e-05
756	-2.90297e-05	4.77509e-05	3.04567e-05	0.00123661	0.00930687	0.000348018
757	-6.99009e-05	5.93924e-05	3.04567e-05	0.00145299	0.0120257	-0.000565559
758	1.95705e-05	4.07016e-05	3.04567e-05	0.00123666	0.00756522	0.00021648
759	-2.70815e-05	5.52875e-05	3.04567e-05	0.000389151	0.0111123	0.000982678
760	-4.31164e-05	7.43103e-05	3.04567e-05	0.00123628	0.00923353	0.00029683
761	-5.67235e-05	6.12827e-05	8.88236e-06	-0.000413916	0.00997682	-0.00172032
762	-5.98359e-05	7.43103e-05	3.04567e-05	-0.000412324	0.0080371	-0.000608266
763	2.915e-05	7.43103e-05	-1.26159e-05	0.00189097	0.0111144	0.00105437
764	5.12256e-05	7.43103e-05	6.58028e-06	0.00225207	0.015326	-0.00172983
765	-7.99881e-05	5.1873e-05	3.04567e-05	0.00127337	0.00982282	-0.0008933
766	-1.98204e-05	7.43104e-05	3.04567e-05	0.00196772	0.0103631	0.000544716
767	-1.98204e-05	6.53182e-05	-1.6737e-05	0.000109351	0.00982663	0.000848096
768	1.44826e-05	8.48474e-05	-1.24587e-05	-0.0013461	0.0108807	-0.00173115
769	-0.000122492	2.38708e-05	5.77993e-05	-0.00830079	0.00514552	-0.00425807
770	-0.000103865	6.99228e-05	3.04567e-05	-0.00272062	0.00932111	0.000449633
771	-3.88652e-05	7.66214e-05	3.04567e-05	-0.000344447	0.00839798	0.000164377
772	4.89354e-05	8.3391e-05	3.04567e-05	-0.00196131	0.00889223	-0.00108105
773	4.89354e-05	6.23399e-05	3.04567e-05	-0.00145363	0.0126616	-0.00108085
774	-3.60916e-05	5.76244e-05	-4.27397e-06	0.000768527	0.00833715	0.00132719
775	-2.02771e-05	3.99741e-05	-1.79047e-07	0.00147061	0.00833778	-0.000761489
776	-4.47082e-05	7.16953e-05	-6.15183e-06	-0.000423465	0.00831816	0.000528702
777	7.10962e-05	8.3391e-05	3.04567e-05	4.47687e-05	0.0105136	-0.00109018
778	-5.32981e-05	8.3391e-05	3.04567e-05	-0.00610138	0.0084514	-0.00299242
779	0.000123369	3.63843e-05	3.04567e-05	-0.0052042	0.00802851	-0.00300102
780	5.40883e-05	5.99379e-05	3.04567e-05	-0.000993158	0.0112229	-0.00300242
781	-2.21216e-05	4.79329e-05	3.04567e-05	0.00324337	0.00687651	0.00266308
782	-2.70802e-05	6.0285e-05	3.04567e-05	0.00310291	0.00804348	0.000401392
783	-4.79929e-05	4.23243e-05	6.23129e-05	-0.0085001	0.00477807	-0.01026
784	0.000154507	0.000136353	5.69653e-05	-0.00604121	0.00757995	-0.0091483
785	-5.37684e-05	3.8299e-05	3.04568e-05	0.00104917	0.00595919	-0.00100449
786	-4.10761e-05	7.68763e-05	3.04568e-05	-0.00110312	0.00735385	-0.00100776
787	-8.17119e-06	5.92779e-05	1.87709e-05	-0.00110367	0.00595927	-0.00100932
788	0.000106741	2.84132e-05	4.93412e-05	0.00110272	0.00945164	-0.00484927
789	2.60756e-05	-7.67147e-05	3.56934e-05	-0.00927227	0.00595532	-0.0106907
790	-5.81009e-05	8.79166e-05	3.04568e-05	-0.00192574	0.00664441	-0.0003518
791	-3.20463e-05	3.60647e-05	3.04568e-05	-0.00192828	0.00763508	-0.00296489
792	-6.06602e-05	1.56117e-05	3.04568e-05	0.000247916	0.00390818	-0.00154623
793	-6.99949e-06	9.08062e-05	4.81445e-05	-0.00773441	0.00681768	-0.00772806
794	2.25321e-05	6.15427e-05	3.04568e-05	-0.00385918	0.0102549	-0.00616476
795	-5.74062e-05	4.83174e-05	3.04568e-05	-0.00067342	0.00552025	-5.97684e-05
796	-4.56396e-05	1.86644e-05	3.04568e-05	-0.000146906	0.00674392	-0.00413186
797	-4.56396e-05	5.7509e-05	3.04568e-05	0.000148885	0.00768415	-0.00144769
798	-6.17323e-05	4.87927e-05	1.52018e-05	0.000222315	0.00509846	-0.00120217
799	-9.32533e-07	2.69296e-05	3.04568e-05	0.00169154	0.00764225	-0.00123803
800	-3.08558e-05	4.41462e-05	3.04568e-05	0.00301061	0.00679195	0.000628103
801	-1.1962e-05	6.58657e-05	3.04568e-05	0.00130152	0.00744113	-0.00131513
802	9.90058e-05	6.61438e-05	3.04568e-05	0.00119746	0.0112377	-0.00132615
803	0.000388951	8.3141e-05	3.04568e-05	0.000868264	0.0158036	0.00841513
804	5.6953e-05	5.0509e-05	8.02276e-05	0.00124668	0.0134297	-0.00168082
805	1.44744e-06	8.3141e-05	3.04568e-05	0.000168454	0.00961848	-0.00116781
806	-5.25126e-05	6.05386e-05	3.04568e-05	-0.00210657	0.00907264	0.00110035
807	6.2038e-05	5.18375e-05	3.04568e-05	0.000950562	0.0120704	0.000199133
808	8.58605e-05	8.3141e-05	3.04569e-05	-0.00491015	0.0136211	-0.00118807
809	1.31495e-05	7.66721e-05	3.04569e-05	-0.00115834	0.0135154	-0.00427858
810	-6.70253e-06	4.67773e-05	3.04569e-05	-0.000745102	0.00831606	0.00032061
811	6.2038e-05	4.3168e-05	4.08634e-05	0.00114752	0.0146295	-0.00175114
812	-2.23096e-05	8.66852e-06	3.04569e-05	-0.000770166	0.00898744	0.00223002
813	3.33316e-05	3.99817e-05	3.04569e-05	0.000391767	0.011467	0.00017228
814	-6.50438e-05	3.99603e-05	3.04569e-05	-6.82054e-05	0.00949164	0.000182132
815	-2.6846e-05	1.72846e-05	3.04569e-05	-0.00181555	0.00602185	0.0029685
816	-5.2949e-05	1.72846e-05	1.01072e-07	-0.000941175	0.00771455	0.00190275
817	6.63803e-05	2.49435e-05	3.55027e-05	0.00176994	0.0117957	-0.000424765
818	-7.51158e-05	1.72846e-05	1.79319e-05	9.19592e-05	0.00596654	-0.000419731
819	3.68983e-05	1.72846e-05	3.04569e-05	0.000389101	0.0128489	-0.00272292
820	-5.88709e-05	1.72846e-05	3.04569e-05	-0.000362058	0.00743428	-0.000394362
821	3.68983e-05	1.18043e-05	3.04569e-05	0.000969046	0.0087148	-0.00140701
822	-3.80519e-06	2.37379e-05	3.04569e-05	0.000265895	0.00743717	0.000713714
823	1.38893e-05	1.58559e-05	9.56271e-05	-0.0101265	0.00423282	-0.0152787
824	-7.86758e-05	5.55881e-05	5.01068e-05	-0.00576013	0.00725748	-0.00731797
825	-8.03929e-06	1.16382e-05	5.52034e-05	-0.00245306	0.00513787	0.000616207
826	1.13958e-05	8.31847e-05	2.08438e-05	-0.00333874	0.00297318	-0.000723885
827	9.15834e-05	0.000108185	4.60843e-05	-0.00238313	0.00535781	0.00149277
828	7.41803e-05	1.80778e-05	3.80467e-05	-0.0035843	0.0035858	-0.00308503
829	5.11945e-06	-4.80561e-05	5.68854e-05	-0.0119615	0.00359102	-0.0056236
830	-3.36462e-05	2.55013e-05	4.74702e-05	-0.00227886	0.00844998	-0.00354112
831	-9.11782e-05	9.18933e-05	2.2709e-05	-0.0036191	0.00377255	-0.00173456
832	2.20268e-05	2.60268e-05	5.58824e-05	-0.00126758	0.00579485	-0.00306865
833	7.22887e-05	0.000120418	0.000150051	-0.0214305	0.0013421	-0.016407
834	-4.75374e-05	5.89381e-05	5.8902e-05	-0.00593151	0.00650157	-0.0022843
835	-5.29703e-05	5.12347e-05	2.89742e-05	-0.00232427	0.0037264	0.000567582
836	-6.77362e-05	5.12347e-05	-3.47365e-06	-0.00149671	0.00472039	-0.0031935
837	3.07578e-05	1.3498e-05	4.19157e-05	-0.00190705	0.00769851	-0.00319577
838	6.56898e-05	1.03917e-05	8.49313e-05	-0.00492791	0.00426442	-0.00942589
839	0.000130065	6.78093e-05	6.0732e-05	-0.0131407	-0.00203275	-0.00758331
840	4.33988e-05	6.59711e-05	3.11853e-05	-0.00507325	0.00579761	-0.00125781
841	-3.69739e-05	3.00807e-05	1.82752e-05	-0.00306411	0.00475974	-0.000238053
842	-3.38441e-05	3.00807e-05	3.11853e-05	-0.0026157	0.00661997	-0.00323578
843	4.97947e-06	3.00807e-05	4.03193e-05	-0.00390219	0.00661894	-0.00323834
844	4.44905e-05	3.00807e-05	3.11853e-05	-0.00127442	0.00661694	-0.00195756
845	4.10646e-05	7.35801e-05	5.61853e-05	-0.0029402	0.00661912	-0.00324345
846	-7.57916e-05	3.00807e-05	3.11853e-05	-0.000191577	0.0066172	-0.000385614
847	-4.63445e-05	3.00807e-05	3.11853e-05	-0.000433336	0.00836979	-0.000947056
848	1.94905e-05	3.00807e-05	3.11853e-05	-0.00488086	0.0112846	-0.00459337
849	-1.24765e-05	2.43884e-05	9.84491e-05	-0.0144911	0.00448705	-0.0114624
850	2.99371e-05	3.46356e-05	3.11853e-05	-0.00632796	0.00119694	-0.0019133
851	-5.99126e-05	1.17286e-05	3.11853e-05	-0.00189651	0.0072535	-0.00112557
852	2.20505e-06	4.77523e-05	3.11853e-05	-0.00189446	0.00594623	-0.00191392
853	-6.65595e-06	4.77523e-05	3.11853e-05	-0.00189446	0.00594628	-0.00191351
854	-2.19197e-05	4.77523e-05	3.11853e-05	-0.00189446	0.00594642	-0.00191314
855	6.55711e-05	4.77523e-05	3.11853e-05	-0.00224805	0.00855583	-0.00191884
856	-3.75702e-05	2.72229e-06	3.11854e-05	-0.000664341	0.0034696	-0.00145291
857	0.000112073	4.77523e-05	0.000107267	-0.00171726	0.0168398	-0.0095655
858	-1.25418e-05	6.54536e-06	3.11854e-05	-0.0104901	-0.00153779	-0.00344625
859	-4.87929e-05	-3.2975e-05	3.11854e-05	-0.0037358	0.00395747	-0.00497396
860	5.43524e-06	2.48861e-05	3.11854e-05	-0.00131001	0.00370022	-0.000818694
861	-4.87929e-05	2.48861e-05	3.11854e-05	-0.000602968	0.00640863	-0.000815406
862	-8.83882e-06	2.48861e-05	-6.61785e-06	-0.000884702	0.00591403	-0.000818058
863	-4.5373e-05	2.70953e-05	3.11854e-05	-0.0125936	0.00369922	-0.0181511
864	-4.51941e-06	5.45408e-05	3.11854e-05	-0.00394414	0.00563137	-0.00508031
865	-6.37199e-05	2.38154e-05	1.20726e-05	-0.00257739	0.00396054	-0.00166285
866	-9.87418e-05	3.85067e-05	3.11854e-05	0.000125541	0.00671546	-0.00346747
867	-6.37199e-05	3.14713e-05	3.11854e-05	-0.00165102	0.00740703	-0.00202591
868	-1.35284e-05	1.08022e-05	4.08604e-05	-0.00680227	0.00496625	-0.00704841
869	-4.33691e-05	-1.99707e-05	7.34539e-05	-0.0136657	0.00287744	-0.0092586
870	-9.74509e-05	1.91472e-05	3.11854e-05	-0.00239443	0.00664412	-0.00383936
871	-5.64146e-05	2.37557e-05	3.11854e-05	-0.00239208	0.00470865	-0.00136437
872	-3.79553e-05	4.43078e-05	3.11854e-05	-0.00239086	0.00550975	-0.001365
873	-2.20844e-05	5.4251e-05	0.000124479	-0.0179429	0.00251354	-0.0167945
874	-7.48974e-05	9.30995e-06	5.10138e-05	-0.00615565	0.00600536	-0.00767508
875	1.67838e-06	4.45402e-05	3.11854e-05	-0.00295082	0.00509053	-0.00273819
876	-2.77531e-05	3.25304e-05	3.11854e-05	-0.00318796	0.00374898	-0.00355627
877	-4.09904e-05	7.33325e-05	0.000100512	-0.0042521	0.00903201	-0.0127229
878	-5.36551e-05	3.61298e-05	1.29207e-05	-0.00185226	0.00435108	-0.00201004
879	-1.66745e-05	3.03541e-05	-2.26649e-05	-0.000944283	0.00626217	-0.00087471
880	-1.66745e-05	3.15871e-05	-2.26649e-05	-0.000211823	0.00697577	-0.00201123
881	-1.66745e-05	3.10742e-05	-2.26649e-05	-0.000530411	0.00697577	-0.00201093
882	0.000122344	1.50785e-05	9.35432e-06	-0.00123672	0.00303972	-0.00231221
883	9.7364e-05	-2.72051e-05	2.77809e-05	0.00145828	0.000982424	0.00193044
884	-5.39437e-06	-5.55555e-06	-1.06692e-05	-0.0010339	0.00303605	0.000915403
885	5.06071e-05	1.8277e-05	1.42588e-05	-0.000371914	0.00746877	0.0012722
886	-3.03456e-05	3.06139e-05	2.03553e-05	0.000684214	0.00809427	0.000917306
887	-5.31319e-05	2.69497e-05	2.15219e-05	-0.000512573	0.0111851	-0.00143381
888	-9.85018e-05	4.82241e-05	4.57906e-05	-0.000627839	0.0111823	-0.00142767
889	-3.8985e-05	4.22748e-05	8.30514e-06	-0.00103003	0.0124224	-0.0014341
890	-8.57078e-05	2.17004e-05	-4.70292e-07	-0.000441368	0.0116563	-0.00142963
891	-9.11343e-05	1.5097e-05	1.0368e-05	0.000348434	0.0105523	-0.000778924
892	-6.70912e-05	1.88363e-05	9.66736e-06	-0.00102974	0.0104003	-0.00143225
893	9.65238e-05	9.55993e-05	4.21746e-05	-0.00101572	0.0145943	-0.00408659
894	-6.87975e-05	4.78429e-05	3.12362e-05	-0.00102271	0.00957315	-0.00149483
895	-6.87975e-05	3.31834e-05	4.21746e-05	0.00013517	0.0122935	-0.000538087
896	-6.87975e-05	3.39503e-05	1.86686e-05	0.00179123	0.0107382	-0.000572071
897	-3.19072e-05	1.78316e-05	1.69644e-05	-0.0010268	0.0109929	-0.00205187
898	4.33545e-05	1.66622e-05	7.65442e-05	-0.00329635	0.00286591	-0.00590144
899	5.63512e-05	1.11451e-05	1.68806e-06	0.000516085	-0.00504704	0.00640602
900	-6.55047e-05	1.66622e-05	7.59073e-06	-0.00260713	0.00536292	0.00156426
901	7.1534e-05	9.96329e-05	-9.23542e-06	-0.00329033	0.0085489	-0.00122747
902	-8.12544e-05	9.12986e-06	-1.77112e-05	-1.79107e-05	0.00621356	0.000111899
903	-9.9401e-05	9.12986e-06	6.03371e-05	-0.0135088	-0.00201522	-0.0149876
904	5.52303e-05	-3.4001e-05	3.96291e-05	-0.00145444	0.00529795	-0.00508274
905	-7.82827e-05	6.33353e-05	3.96291e-05	-0.00038086	0.00787208	-0.00200511
906	6.41907e-05	9.12986e-06	2.47187e-05	0.00185533	0.00931748	-0.00325168
907	-2.66433e-05	9.12986e-06	-2.09845e-05	0.00162024	0.00932005	-0.00323901
908	2.06464e-05	9.12986e-06	5.6888e-05	-0.00582975	0.00972843	-0.00897161
909	0.000150706	9.12986e-06	8.74021e-05	-0.0128267	0.00764494	-0.0115659
910	-6.75658e-05	-1.13644e-05	9.98707e-06	-0.00210333	0.00733683	-0.00134186
911	-5.02947e-05	4.95577e-05	2.57633e-05	-0.00210226	0.00536229	-0.00134366
912	6.90785e-05	9.12986e-06	5.67054e-05	-0.00209878	0.0111995	-0.0032229
913	-6.59194e-05	1.62867e-05	9.65536e-05	-0.0178387	0.00369749	-0.016172
914	-3.89235e-05	-1.12449e-05	4.48605e-05	-0.00723755	0.00367363	-0.00313318
915	-3.38629e-06	-4.18466e-06	2.65583e-05	-0.0026714	0.00517926	-0.000905529
916	7.97277e-06	5.14913e-05	3.35716e-05	-0.00399831	0.00568368	-0.00382905
917	-3.04543e-05	3.89961e-05	5.4842e-06	-0.00171522	0.00813205	-0.00074253
918	7.97277e-06	-1.12449e-05	2.87179e-05	-0.010519	0.0060777	-0.00667541
919	1.34022e-05	-1.12449e-05	4.14582e-05	-0.00906325	0.00440041	-0.00845697
920	1.62291e-05	4.3175e-05	2.34061e-06	-0.00292456	0.00784223	-0.00402011
921	4.0496e-05	9.61025e-06	4.74926e-05	7.75828e-05	0.00518523	-0.0023187
922	7.25906e-07	9.61025e-06	2.87179e-05	-0.000961611	0.00811343	-0.0025313
923	-4.3658e-05	9.61025e-06	6.43412e-05	-0.0157255	0.00238839	-0.008657
924	-1.24862e-05	9.61025e-06	3.91641e-05	-0.00670508	0.0065894	-0.00865761
925	-3.88719e-05	1.60608e-05	2.87179e-05	-0.00155522	0.00986792	-0.00369363
926	-4.35848e-05	4.18968e-05	2.87179e-05	-0.000774669	0.00490285	-0.000895558
927	-4.03045e-05	2.79427e-05	2.45335e-06	0.000173598	0.00842681	-0.00230205
928	-1.629e-05	1.07393e-05	2.87179e-05	0.000695287	0.00730948	-0.00112252
929	-4.28373e-05	-1.42607e-05	-1.14808e-05	0.0015957	0.0102259	-0.00230124
930	7.21884e-05	4.3701e-05	2.87179e-05	0.00193327	0.0099921	-0.00278588
931	-4.56447e-05	1.92998e-05	1.75226e-05	0.00189311	0.00730492	-0.00151808
932	-8.86712e-05	1.07393e-05	2.87179e-05	0.00118368	0.00679786	-0.000269609
933	-5.22032e-05	1.07393e-05	9.36843e-05	-0.0118498	0.00652562	-0.0118843
934	-2.79983e-05	7.59617e-05	5.17384e-05	-0.00483642	0.00733095	-0.00108876
935	-5.31505e-05	3.75335e-05	4.05706e-05	-0.00130558	0.00733122	-0.00108699
936	1.90038e-05	1.40732e-05	2.07111e-05	0.0023686	0.0073325	-0.00278887
937	-5.78381e-06	2.75438e-05	2.49552e-05	-0.00139879	0.00680327	-4.12458e-05
938	-2.83656e-05	2.75438e-05	2.49552e-05	0.000810961	0.00733248	-0.000985861
939	-6.46305e-05	2.75438e-05	2.49552e-05	0.000621734	0.00733303	-0.00129656
940	-2.83656e-05	6.85479e-06	2.49552e-05	0.00167126	0.00894925	-0.000301844
941	6.17545e-05	0.000122659	2.49553e-05	-0.00139606	0.0121116	-0.00279907
942	-5.81515e-05	5.20988e-05	-2.77162e-06	0.000763078	0.00733248	-0.0017766
943	-9.11385e-05	5.20988e-05	2.49553e-05	-0.00110773	0.00792497	-1.69554e-05
944	-6.34928e-05	2.8003e-05	2.49553e-05	-0.00139698	0.00971272	0.000368392
945	-3.41182e-05	4.15935e-05	2.49553e-05	-0.000945098	0.0097578	-0.000131117
946	-4.3593e-05	5.20988e-05	2.49553e-05	-0.00139741	0.0101623	-0.000130337
947	-6.43453e-05	5.20988e-05	2.49553e-05	-0.00139741	0.00718337	0.000261311
948	4.84039e-05	5.20988e-05	2.49553e-05	-0.000232674	0.00670683	-0.000137521
949	7.98632e-05	1.66816e-05	2.49553e-05	0.00300194	0.0100691	-0.00489312
950	-2.5972e-05	2.82739e-05	2.49553e-05	0.0014057	0.00717495	-0.00079764
951	-2.5972e-05	5.20988e-05	2.49553e-05	0.00142204	0.00978995	-0.000697233
952	0.000110863	7.03137e-05	2.49553e-05	-0.00139676	0.0150838	-0.00440734
953	-1.65734e-05	1.08462e-05	2.49553e-05	-0.00139789	0.00937571	-0.00282845
954	2.35389e-05	1.66752e-05	2.49553e-05	0.000229347	0.0124201	-0.00519328
955	-3.18337e-05	4.62246e-05	2.49553e-05	-0.00139755	0.00690127	-0.000886994
956	1.76103e-05	3.40733e-05	2.49553e-05	-0.00216639	0.00690011	-0.00276225
957	-9.93421e-06	1.23661e-05	2.49553e-05	0.000789842	0.0101964	-0.00136796
958	9.56694e-05	5.20988e-05	6.59365e-05	-0.00598306	0.0104695	-0.00642564
959	-3.97652e-06	2.51747e-05	6.59365e-05	-0.0106278	0.00684887	-0.00642153
960	-3.44907e-05	5.72301e-05	2.34286e-05	-0.00338154	0.00472836	0.0039498
961	-4.06742e-05	5.01934e-05	1.67533e-05	-0.0033817	0.00737639	0.00115573
962	-3.44907e-05	2.85781e-05	2.34024e-05	-0.00338255	0.00738839	0.00115643
963	-3.44907e-05	4.02742e-05	6.59365e-05	-0.00338076	0.00805076	0.00115618
964	-3.44907e-05	5.72301e-05	3.35395e-05	-0.0018392	0.00717801	0.0011555
965	-0.000100848	5.72301e-05	1.88947e-05	-0.00338124	0.00570026	0.00115555
966	3.9915e-05	5.72301e-05	6.59365e-05	-0.00338121	0.00919397	0.00115045
967	-3.29194e-05	5.72301e-05	2.36525e-05	-0.00338311	0.0077388	0.00115373
968	-3.81535e-05	4.02172e-05	2.25725e-05	-0.00338127	0.0061983	0.00115095
969	3.9915e-05	1.64604e-05	2.39318e-05	-0.00147677	0.0104103	-0.000947191
970	-5.24519e-05	5.723e-05	6.59365e-05	-0.000279642	0.00572725	0.000672008
971	4.31206e-05	2.56347e-05	7.30294e-05	0.00102031	0.0136406	-0.00611202
972	-6.84321e-05	5.72301e-05	2.31749e-05	-0.00169998	0.00675176	-0.000221382
973	-5.04476e-05	5.07132e-05	9.09365e-05	-0.0123906	0.000303818	-0.0191704
974	-0.000104339	-9.9863e-06	6.59365e-05	-0.0037345	0.00287836	-0.00325157
975	-5.67331e-05	4.84119e-05	1.7657e-05	0.000217428	0.00289798	0.00165539
976	0.000101328	9.70577e-05	6.59365e-05	-0.00315122	0.00640162	-0.000830072
977	-4.78026e-05	2.73084e-05	1.24023e-05	-0.000114038	0.000426111	-0.000830096
978	7.04445e-05	2.73084e-05	5.8601e-05	5.51961e-05	0.00693777	-0.00374731
979	3.05564e-05	6.8082e-05	5.8601e-05	-0.000198904	0.00926558	-0.00727739
980	-3.58545e-06	2.73084e-05	5.8601e-05	0.00120745	0.00926527	-0.00188672
981	-9.60407e-06	2.73084e-05	5.8601e-05	-0.000418003	0.00560863	0.00198629
982	2.75394e-05	2.73084e-05	1.38429e-05	0.000133339	0.00382088	0.00202732
983	-1.87442e-05	1.61042e-05	1.63741e-05	0.00182259	0.00686328	3.81301e-05
984	-3.76533e-05	3.28237e-05	1.3785e-05	-0.000417283	0.00438863	3.79082e-05
985	-2.5887e-05	4.14552e-05	5.8601e-05	-0.000418424	0.00577394	3.84818e-05
986	0.000173718	1.43207e-05	5.8601e-05	0.00145562	0.00908015	1.64953e-05
987	5.56727e-05	2.73084e-05	1.39581e-05	0.00131998	0.00503354	0.000698823
988	8.24123e-05	2.73084e-05	3.21937e-05	0.000753642	0.00565065	-0.00319728
989	7.04153e-05	5.63178e-05	4.27348e-05	-0.00228718	0.00565354	-0.00297596
990	6.78892e-06	2.54731e-06	1.45105e-05	0.00169468	0.00351778	0.00145721
991	-3.02348e-05	2.73084e-05	-6.15463e-06	0.0025758	0.00351403	0.00265365
992	-2.50238e-05	2.73084e-05	2.61735e-05	0.00180443	0.00351374	-0.00011935
993	0.000116769	1.76896e-05	0.00013991	-0.0193	0.000482621	-0.0126088
994	-7.30634e-07	4.39595e-05	7.75004e-05	-0.00570521	0.00381913	-0.00517233
995	-3.85465e-05	1.32149e-05	7.34643e-06	-0.000807966	0.00381595	0.0013811
996	-7.30634e-07	3.15882e-05	4.32642e-06	-0.001169	0.0052501	-0.00115025
997	-3.72437e-05	1.32149e-05	2.20901e-05	-0.00120271	0.00638566	-0.00114794
998	-5.45926e-05	1.32149e-05	2.20901e-05	-0.00133619	0.0063861	-0.00114811
999	3.428e-05	1.32149e-05	2.20901e-05	0.00146091	0.0120312	-0.00328853
1000	-1.92226e-06	1.32149e-05	2.20901e-05	0.000110869	0.0107943	-0.00328853
1001	-1.50253e-05	1.32149e-05	2.99369e-05	0.000966419	0.00784753	-0.000375429
1002	-4.68139e-05	1.32149e-05	2.20901e-05	0.00147428	0.00784574	0.000945062
1003	9.54774e-05	9.50579e-05	4.28893e-05	-0.00317271	0.0121445	-0.00409988
1004	-2.03823e-05	1.32149e-05	8.6112e-06	0.000611926	0.00784814	0.000245158
1005	5.39961e-06	1.32149e-05	2.20901e-05	0.000923202	0.00985578	-0.00684212
1006	-1.04593e-05	1.32149e-05	2.20901e-05	-0.00235673	0.00651576	-0.00212258
1007	-3.04251e-05	1.32149e-05	2.20901e-05	0.000540191	0.00651073	0.000975685
1008	-6.60962e-05	3.59068e-05	2.20901e-05	-0.000656764	0.00650853	0.00126706
1009	-4.58645e-05	1.32149e-05	2.20901e-05	0.000300179	0.00490832	-0.0011298
1010	-2.01413e-05	4.96105e-05	2.20901e-05	0.000743512	0.00490902	0.000164591
1011	2.51839e-05	1.32149e-05	2.20901e-05	0.00223825	0.00731006	0.00118383
1012	3.5827e-05	1.32149e-05	2.20901e-05	0.00193578	0.007783	0.001559
1013	-5.13059e-06	2.53783e-05	8.08409e-06	0.00193493	0.00846684	0.00282187
1014	2.51839e-05	1.32149e-05	2.20901e-05	0.00193578	0.00856405	0.00361356
1015	-6.14038e-05	3.36578e-05	2.20901e-05	0.00193506	0.00803683	0.00206487
1016	-2.69791e-05	3.06439e-05	2.20901e-05	0.00277774	0.00803842	0.00214297
1017	-1.82981e-05	1.32149e-05	2.20901e-05	0.00228309	0.00592339	0.00129727
1018	-1.10939e-06	1.32149e-05	2.20901e-05	0.000935784	0.00938296	-0.00113187
1019	-3.15579e-05	1.32149e-05	2.20901e-05	0.00193578	0.00427409	0.000486105
1020	-8.96415e-06	1.32149e-05	2.20901e-05	0.00193578	0.00468233	0.000610202
1021	8.85365e-05	4.11573e-05	-9.17402e-06	-0.000379587	0.00427159	-0.00113141
1022	8.70132e-06	2.29945e-05	2.20901e-05	0.0033765	0.00426923	0.00284099
1023	2.41978e-05	1.32149e-05	2.20901e-05	0.00192765	0.00736231	0.00161738
1024	-1.41829e-05	1.32149e-05	2.20901e-05	0.0012683	0.00817477	0.00239675
1025	-1.57108e-06	2.06762e-05	1.0466e-05	0.00295304	0.00860288	0.00615072
1026	7.40981e-05	1.32149e-05	2.20901e-05	0.00221638	0.0108196	0.00148736
1027	7.40981e-05	1.32149e-05	6.56728e-05	0.00323567	0.0125502	-0.00161987
1028	0.000112276	-1.17851e-05	6.56728e-05	0.00322092	0.009411	-8.24021e-06
1029	9.54375e-06	1.32149e-05	6.56728e-05	0.0018026	0.00718193	0.00313217
1030	9.54375e-06	1.32149e-05	4.39896e-05	0.0013573	0.00718201	0.00313217
1031	-1.50668e-05	1.32149e-05	1.82015e-05	0.00174636	0.00816145	0.00313355
1032	9.54375e-06	4.14299e-05	1.65936e-05	0.000461849	0.00860345	0.00313194
1033	9.54375e-06	1.32149e-05	6.56728e-05	-0.000376723	0.00718193	0.00313217
1034	9.54375e-06	1.32149e-05	3.48403e-05	-0.000377688	0.00746265	0.00132623
1035	9.54375e-06	1.32149e-05	2.68815e-05	-0.00097077	0.00753771	0.00132623
1036	9.54375e-06	1.32149e-05	2.25937e-05	0.000797522	0.00510545	0.00132623
1037	0.000120609	5.56464e-05	8.53948e-05	-0.000371789	0.0093241	9.19429e-05
1038	0.000146524	2.4305e-05	6.56728e-05	0.0027394	0.00932189	-0.000687529
1039	0.00015124	7.02847e-05	6.56728e-05	-0.000377073	0.0124802	-0.000688589
1040	0.000133721	1.32149e-05	1.87946e-05	0.00167511	0.00931912	0.00150189
1041	1.85022e-05	3.8684e-05	2.46937e-05	0.00273401	0.00761468	0.00174491
1042	5.71936e-05	1.32149e-05	6.56728e-05	0.0015063	0.00761528	0.00213355
1043	7.64137e-06	1.32149e-05	4.96866e-05	0.000660076	0.00475301	0.0033274
1044	5.48992e-06	1.32149e-05	2.85584e-05	0.00193893	0.00683534	0.00192893
1045	-1.48507e-05	1.32149e-05	6.56728e-05	0.00046114	0.00682956	0.00410711
1046	-9.1195e-06	1.32149e-05	1.6007e-05	-0.000382327	0.00983836	0.00237337
1047	7.08365e-06	1.32149e-05	2.50363e-05	0.00234228	0.00498855	0.00271592
1048	0.00011383	1.32149e-05	3.18888e-05	-0.000379218	0.00669763	-5.6636e-05
1049	7.3376e-05	5.87436e-05	6.56728e-05	-0.000374245	0.00470526	-5.5506e-05
1050	4.1642e-06	1.32149e-05	2.0655e-05	-0.000376878	0.0026566	0.00179024
1051	4.50373e-05	2.10211e-05	5.82422e-05	-0.000376958	0.00265712	-5.76807e-05
1052	5.55864e-05	1.32149e-05	3.15024e-05	4.15503e-05	0.0026587	0.00259524
1053	6.5189e-05	1.32149e-05	6.56728e-05	-0.000376723	0.00399665	-0.000673838
1054	4.49708e-05	1.32149e-05	6.56728e-05	-0.000376723	0.00497039	-5.32095e-05
1055	-2.39487e-05	1.32149e-05	6.56728e-05	-0.000376723	0.0049676	0.00414111
1056	-1.73237e-05	2.00777e-05	6.56728e-05	-0.000377283	0.00496814	0.00414094
1057	5.50589e-06	4.1079e-05	5.6847e-05	-0.000267501	0.00791052	0.00413832
1058	3.04782e-05	1.32149e-05	2.29681e-05	-0.000502643	0.00496973	0.00309215
1059	-8.75063e-06	1.32149e-05	3.28276e-05	0.000188229	0.00545288	0.000982894
1060	3.04782e-05	-3.81407e-06	2.36253e-05	0.000927981	0.00418689	0.0023863
1061	4.11213e-05	1.32149e-05	5.19891e-05	0.00200045	0.00764016	0.00232441
1062	-1.07147e-06	1.32149e-05	3.39498e-05	0.00157715	0.00496926	0.00240493
1063	-2.39179e-05	1.32149e-05	6.6017e-06	0.00204249	0.00496867	0.000985562
1064	0.000179676	3.90742e-05	6.7911e-05	0.00238816	0.00963641	-0.000667442
1065	-4.61738e-05	1.67808e-05	2.77101e-05	0.00238802	0.00583801	0.000621668
1066	-3.56809e-05	4.07533e-05	2.76933e-05	0.000226649	0.00583799	0.000140576
1067	1.82899e-06	8.88595e-06	2.76413e-05	0.000226024	0.00410305	-0.000662278
1068	0.000101931	1.37961e-06	6.7911e-05	0.00311886	0.00810072	-0.00305852
1069	5.12685e-06	1.53122e-05	2.51017e-05	0.000852069	0.00444628	0.00192563
1070	-2.75416e-05	8.88595e-06	4.2065e-05	0.000836842	0.00584466	0.000569258
1071	8.97806e-05	8.88595e-06	6.7911e-05	0.00334574	0.00800922	-0.000132913
1072	2.04208e-06	2.23428e-05	4.66833e-05	0.00022794	0.00328432	0.0027475
1073	5.73788e-05	8.88595e-06	4.82848e-05	0.0023928	0.00458478	-0.00306165
1074	1.39841e-05	8.88595e-06	2.64327e-05	0.00327306	0.00458488	0.00206317
1075	0.000169931	-4.85505e-05	2.13667e-05	0.00468763	0.00718747	-0.00343713
1076	5.7533e-05	8.88595e-06	6.7911e-05	0.00425443	0.00457898	0.00303207
1077	1.88808e-05	8.88595e-06	2.68555e-05	0.00345797	0.00380806	0.00283281
1078	3.70438e-05	8.88595e-06	4.96923e-05	0.00293471	0.00539138	0.00282836
1079	3.13123e-05	8.88595e-06	2.59007e-05	0.00331204	0.00458106	0.00283182
1080	9.43e-05	6.05216e-07	3.5968e-05	0.00430123	0.00458154	-0.00324049
1081	-3.57873e-05	8.88595e-06	2.35399e-05	0.00202453	0.00457381	0.00117478
1082	-2.81818e-05	8.88595e-06	2.06877e-05	0.00336164	0.004574	0.0034488
1083	-5.07714e-06	8.88595e-06	1.94447e-05	0.0034236	0.00673129	0.000685074
1084	-3.57873e-05	-1.71362e-05	1.1685e-05	0.00383815	0.00673248	0.00190402
1085	3.3877e-05	8.88595e-06	2.6199e-05	0.00306713	0.00521618	0.00340533
1086	3.3877e-05	8.88595e-06	2.74009e-05	0.00136345	0.00618708	0.00340533
1087	2.49813e-05	8.88595e-06	2.16193e-05	0.00327668	0.00501264	0.00340537
1088	3.38771e-05	8.88595e-06	2.48682e-05	0.00264771	0.00501329	0.00340533
1089	5.8877e-05	8.88595e-06	4.14442e-05	0.00413002	0.00557534	0.00340316
1090	3.38771e-05	8.88595e-06	1.86123e-05	0.00324867	0.00636992	0.00340533
1091	-8.28173e-05	8.88595e-06	1.86124e-05	0.00448937	0.00932739	-0.00261893
1092	-8.01567e-06	8.88595e-06	-1.46836e-05	0.00431811	0.00525212	0.00384054
1093	5.86961e-06	4.16286e-05	-2.28467e-05	0.00285451	0.00525072	0.00317535
1094	-8.01567e-06	8.88595e-06	1.86124e-05	0.00302905	0.00525022	0.00103437
1095	3.62485e-06	8.88595e-06	1.23603e-05	0.00473991	0.00363861	0.0024868
1096	7.09355e-05	4.4139e-05	1.86124e-05	0.00392812	0.00419213	0.00103177
1097	-3.33156e-05	8.88595e-06	1.86124e-05	0.00456249	0.00363753	0.00292502
1098	-2.76885e-05	8.88595e-06	1.86123e-05	0.00280919	0.00363705	0.00259617
1099	7.33553e-05	0.000100595	1.86123e-05	0.00280462	0.0096388	0.00101241
1100	-1.64376e-05	4.847e-05	1.86124e-05	0.00280681	0.00552657	0.00102238
1101	6.38638e-06	4.847e-05	1.86124e-05	0.00280681	0.00552753	-0.00195787
1102	-6.66855e-05	4.847e-05	1.86124e-05	0.00280681	0.0055235	0.00194351
1103	-8.14738e-06	6.4821e-06	-1.76097e-06	0.00280891	0.00552728	0.00325163
1104	6.38638e-06	4.847e-05	1.86124e-05	0.00236607	0.00391876	0.00236095
1105	6.38638e-06	4.847e-05	1.86124e-05	0.00117982	0.00554478	0.00231296
1106	-1.57829e-05	4.847e-05	4.36124e-05	0.00118216	0.00714513	0.0032055
1107	6.38638e-06	4.847e-05	7.69029e-06	0.00117911	0.0051958	0.0048111
1108	-1.13822e-05	4.847e-05	1.86124e-05	0.00366221	0.00519505	0.00309507
1109	6.38638e-06	1.43922e-05	1.86124e-05	0.00479865	0.00519563	0.00309134
1110	6.38638e-06	2.76614e-05	1.86123e-05	0.00480147	0.00824095	0.00309242
1111	8.14249e-05	4.847e-05	1.86123e-05	0.00474801	0.00734969	0.00145792
1112	6.77279e-06	3.07143e-05	8.20436e-06	0.00431903	0.00847774	0.00217369
1113	3.79514e-08	2.56618e-05	6.47592e-06	0.0033999	0.00685949	0.0014626
1114	-3.84967e-05	4.15353e-05	1.86123e-05	0.002512	0.00544439	0.00306654
1115	-1.64217e-05	4.847e-05	1.86123e-05	0.00117982	0.00685776	0.0056933
1116	0.00016832	4.28403e-05	6.66918e-05	0.00118927	0.00341074	0.0014309
1117	-1.52135e-05	1.73194e-05	1.86124e-05	0.0011803	0.00498307	0.00447176
1118	-6.48037e-05	4.847e-05	1.86123e-05	0.00291956	0.00531084	0.00342659
1119	1.43508e-05	4.847e-05	4.76797e-05	-0.000988749	0.00531519	0.00143288
1120	1.0076e-05	4.847e-05	1.86124e-05	-0.000989331	0.00328667	0.00143246
1121	-2.2465e-05	2.94915e-05	1.86124e-05	-0.000988632	0.00158415	0.00143357
1122	6.07221e-05	4.847e-05	8.99738e-05	0.000976112	0.0046198	0.000264479
1123	2.19732e-06	4.847e-05	2.56443e-05	-0.00124717	0.00308027	0.00143065
1124	1.28158e-05	1.76122e-05	6.18641e-05	-0.000985619	0.00478979	0.00142983
1125	3.73064e-06	4.847e-05	3.68641e-05	0.00128462	0.00478913	0.00298125
1126	-1.20404e-05	4.847e-05	3.68641e-05	-0.00027198	0.00478877	0.00255252
1127	9.77593e-06	4.847e-05	3.68641e-05	0.000280041	0.00478992	0.00279649
1128	-1.90339e-05	1.33624e-05	3.68641e-05	0.00182745	0.00478738	0.00430404
1129	1.08255e-05	3.39995e-05	3.68641e-05	0.00282762	0.00374372	0.00464146
1130	6.07221e-05	1.80035e-05	3.68641e-05	0.00235758	0.00200674	0.00290556
1131	1.95214e-05	4.847e-05	3.68641e-05	-0.000987124	0.00278456	0.00337428
1132	-2.57149e-05	7.75516e-06	3.68641e-05	0.00322222	0.00512009	0.00487037
1133	6.66326e-05	4.847e-05	3.68641e-05	0.00179368	0.00805919	0.00395124
1134	-2.48251e-06	-9.01868e-06	3.68641e-05	0.00213689	0.00568681	0.00395254
1135	4.65823e-05	1.87643e-05	3.68641e-05	0.00311143	0.00378673	0.00394985
1136	2.66751e-05	4.847e-05	3.68641e-05	0.000342436	0.00367766	0.00100686
1137	-1.61978e-05	4.847e-05	3.68641e-05	0.001721	0.00367444	0.002659
1138	0.00011597	5.95366e-06	3.68641e-05	0.000342763	0.00937212	-0.00259035
1139	5.22222e-05	4.847e-05	3.68641e-05	0.00236487	0.00442371	0.00330937
1140	4.51289e-05	4.847e-05	3.68641e-05	0.000342436	0.00595678	0.00119289
1141	-1.48253e-05	8.54461e-06	3.68641e-05	0.00207803	0.00419308	0.00287869
1142	0.000110665	-8.77047e-07	3.68641e-05	0.0041292	0.00464993	0.00117313
1143	-3.45297e-05	-8.77047e-07	3.68641e-05	0.00373527	0.00419505	0.00118135
1144	-5.16436e-06	-2.58771e-05	3.68641e-05	0.00346912	0.00419626	0.00232047
1145	8.76333e-05	3.63939e-05	4.29689e-05	-0.00129401	0.0104233	-0.00450284
1146	0.000113472	-8.77047e-07	3.68641e-05	0.00127207	0.0011787	0.00505026
1147	3.62344e-05	-8.77047e-07	3.68641e-05	0.00285107	0.00379279	0.00710384
1148	2.2671e-06	1.43827e-05	3.68641e-05	0.00301678	0.00165322	0.00504994
1149	6.65763e-05	-8.77047e-07	3.68641e-05	0.00289465	-0.00118716	0.00504944
1150	9.46482e-05	3.32318e-05	5.81398e-05	0.00105598	0.00361484	0.000518657
1151	1.97368e-05	-8.77047e-07	3.02333e-05	0.00105564	0.00109741	0.00474291
1152	1.97368e-05	-8.77047e-07	3.68641e-05	0.00188082	0.000606012	0.00279669
1153	7.90617e-05	-8.77047e-07	4.23304e-05	0.00105541	0.00248325	0.00279632
1154	7.90617e-05	7.38281e-05	3.68641e-05	-0.00279213	0.00530911	0.00279517
1155	-2.76405e-05	-8.77047e-07	3.68641e-05	-0.00278959	0.00322012	0.0042117
1156	4.81902e-05	1.76084e-05	7.05909e-05	-0.00695885	0.00174982	0.00436838
1157	-1.05176e-05	1.88303e-05	6.00784e-05	-0.00154609	0.00177796	0.00358627
1158	-9.36643e-06	1.71317e-05	4.68697e-05	-0.000314151	0.0013689	0.00279399
1159	-2.12753e-05	5.28435e-06	4.49424e-05	-0.000294543	-0.00174291	0.00279349
1160	0	1.80769e-05	4.37824e-05	1.34529e-07	0.00102634	0.0037931
